# Supplementary material for: Two cyclometalated Pt(ii) complexes showing reversible phosphorescence switching due to grinding-induced destruction and crystallization-induced formation of supramolecular dimer structure
Source: RSC Adv. 2021 Dec 21;12(1):148–53. doi: 10.1039/d1ra07142d (PMC8978655; doi:10.1039/d1ra07142d)
Supplement: RA-012-D1RA07142D-s002 [file RA-012-D1RA07142D-s002.cif]

# Electronic Supplementary Material (ESI) for RSC Advances.
# This journal is © The Royal Society of Chemistry 2021

####################################################################### 
# 
# This file contains crystal structure data downloaded from the 
# Cambridge Structural Database (CSD) hosted by the Cambridge 
# Crystallographic Data Centre (CCDC).
# 
# Full information about CCDC data access policies and citation 
# guidelines are available at http://www.ccdc.cam.ac.uk/access/V1 
# 
# Audit and citation data items may have been added by the CCDC. 
# Please retain this information to preserve the provenance of 
# this file and to allow appropriate attribution of the data. 
# 
#######################################################################

data_2
_database_code_depnum_ccdc_archive 'CCDC 2099083'
loop_
_audit_author_name
_audit_author_address
'Deng-Ke Cao'
;Nanjing University
China
;
_audit_update_record             
;
2021-12-06 deposited with the CCDC.	2021-12-14 downloaded from the CCDC.
;

_audit_creation_method           SHELXL-2018/3
_shelx_SHELXL_version_number     2018/3
_chemical_name_systematic        ?
_chemical_name_common            ?
_chemical_melting_point          ?
_chemical_formula_moiety         'C32 H29 N4 Pt S2, F6 P, C7 H8'
_chemical_formula_sum            'C39 H37 F6 N4 P Pt S2'
_chemical_formula_weight         965.90

loop_
_atom_type_symbol
_atom_type_description
_atom_type_scat_dispersion_real
_atom_type_scat_dispersion_imag
_atom_type_scat_source
C C 0.0137 0.0067 'International Tables Vol C Tables 4.2.6.8 and 6.1.1.4'
H H 0.0000 0.0000 'International Tables Vol C Tables 4.2.6.8 and 6.1.1.4'
N N 0.0241 0.0134 'International Tables Vol C Tables 4.2.6.8 and 6.1.1.4'
F F 0.0583 0.0400 'International Tables Vol C Tables 4.2.6.8 and 6.1.1.4'
P P 0.2543 0.3332 'International Tables Vol C Tables 4.2.6.8 and 6.1.1.4'
S S 0.2925 0.4295 'International Tables Vol C Tables 4.2.6.8 and 6.1.1.4'
Pt Pt -5.3886 5.5592 'International Tables Vol C Tables 4.2.6.8 and 6.1.1.4'

_space_group_crystal_system      monoclinic
_space_group_IT_number           14
_space_group_name_H-M_alt        'P 21/c'
_space_group_name_Hall           '-P 2ybc'

_shelx_space_group_comment       
;
The symmetry employed for this shelxl refinement is uniquely defined
by the following loop, which should always be used as a source of
symmetry information in preference to the above space-group names.
They are only intended as comments.
;

loop_
_space_group_symop_operation_xyz
'x, y, z'
'-x, y+1/2, -z+1/2'
'-x, -y, -z'
'x, -y-1/2, z-1/2'

_cell_length_a                   7.2607(3)
_cell_length_b                   27.1529(10)
_cell_length_c                   18.6030(8)
_cell_angle_alpha                90
_cell_angle_beta                 99.488(2)
_cell_angle_gamma                90
_cell_volume                     3617.4(3)
_cell_formula_units_Z            4
_cell_measurement_temperature    193(2)
_cell_measurement_reflns_used    16520
_cell_measurement_theta_min      2.529
_cell_measurement_theta_max      53.785

_exptl_crystal_description       blocky
_exptl_crystal_colour            yellow
_exptl_crystal_density_meas      ?
_exptl_crystal_density_method    'not measured'
_exptl_crystal_density_diffrn    1.774
_exptl_crystal_F_000             1912
_exptl_transmission_factor_min   ?
_exptl_transmission_factor_max   ?
_exptl_crystal_size_max          0.21
_exptl_crystal_size_mid          0.16
_exptl_crystal_size_min          0.13
_exptl_absorpt_coefficient_mu    6.353
_shelx_estimated_absorpt_T_min   ?
_shelx_estimated_absorpt_T_max   ?
_exptl_absorpt_correction_type   multi-scan
_exptl_absorpt_correction_T_min  0.340
_exptl_absorpt_correction_T_max  0.438
_exptl_absorpt_process_details   ?
_exptl_absorpt_special_details   'SADABS, Bruker(2000)'
_diffrn_ambient_temperature      193(2)
_diffrn_radiation_wavelength     1.34138
_diffrn_radiation_type           GaK\a
_diffrn_source                   ?
_diffrn_measurement_device_type  'Bruke D8 Venture'
_diffrn_measurement_method       ?
_diffrn_detector_area_resol_mean ?
_diffrn_reflns_number            49312
_diffrn_reflns_av_unetI/netI     0.0385
_diffrn_reflns_av_R_equivalents  0.0668
_diffrn_reflns_limit_h_min       -8
_diffrn_reflns_limit_h_max       8
_diffrn_reflns_limit_k_min       -32
_diffrn_reflns_limit_k_max       32
_diffrn_reflns_limit_l_min       -22
_diffrn_reflns_limit_l_max       22
_diffrn_reflns_theta_min         2.528
_diffrn_reflns_theta_max         53.889
_diffrn_reflns_theta_full        53.594
_diffrn_measured_fraction_theta_max 0.996
_diffrn_measured_fraction_theta_full 0.999
_diffrn_reflns_Laue_measured_fraction_max 0.996
_diffrn_reflns_Laue_measured_fraction_full 0.999
_diffrn_reflns_point_group_measured_fraction_max 0.996
_diffrn_reflns_point_group_measured_fraction_full 0.999
_reflns_number_total             6609
_reflns_number_gt                5378
_reflns_threshold_expression     'I > 2\s(I)'
_reflns_Friedel_coverage         0.000
_reflns_Friedel_fraction_max     .
_reflns_Friedel_fraction_full    .

_reflns_special_details          
;
 Reflections were merged by SHELXL according to the crystal
 class for the calculation of statistics and refinement.
 
 _reflns_Friedel_fraction is defined as the number of unique
 Friedel pairs measured divided by the number that would be
 possible theoretically, ignoring centric projections and
 systematic absences.
;

_computing_data_collection       'SMART (Bruker, 2000)'
_computing_cell_refinement       SMART
_computing_data_reduction        'SAINT (Bruker, 2000)'
_computing_structure_solution    'SHELXTL (Bruker, 2000)'
_computing_structure_refinement  'SHELXL-2018/3 (Sheldrick, 2018)'
_computing_molecular_graphics    SHELXTL
_computing_publication_material  SHELXTL
_refine_special_details          ?
_refine_ls_structure_factor_coef Fsqd
_refine_ls_matrix_type           full
_refine_ls_weighting_scheme      calc
_refine_ls_weighting_details     
'w=1/[\s^2^(Fo^2^)+(0.0329P)^2^+13.6935P] where P=(Fo^2^+2Fc^2^)/3'
_atom_sites_solution_primary     ?
_atom_sites_solution_secondary   ?
_atom_sites_solution_hydrogens   geom
_refine_ls_hydrogen_treatment    constr
_refine_ls_extinction_method     none
_refine_ls_extinction_coef       .
_refine_ls_number_reflns         6609
_refine_ls_number_parameters     558
_refine_ls_number_restraints     253
_refine_ls_R_factor_all          0.0531
_refine_ls_R_factor_gt           0.0390
_refine_ls_wR_factor_ref         0.0914
_refine_ls_wR_factor_gt          0.0856
_refine_ls_goodness_of_fit_ref   1.047
_refine_ls_restrained_S_all      1.058
_refine_ls_shift/su_max          0.001
_refine_ls_shift/su_mean         0.000

loop_
_atom_site_label
_atom_site_type_symbol
_atom_site_fract_x
_atom_site_fract_y
_atom_site_fract_z
_atom_site_U_iso_or_equiv
_atom_site_adp_type
_atom_site_occupancy
_atom_site_site_symmetry_order
_atom_site_calc_flag
_atom_site_refinement_flags_posn
_atom_site_refinement_flags_adp
_atom_site_refinement_flags_occupancy
_atom_site_disorder_assembly
_atom_site_disorder_group
Pt1 Pt 0.19495(3) 0.48946(2) 0.94918(2) 0.03014(8) Uani 1 1 d . . . . .
P1 P 0.4362(3) 0.71627(7) 0.66026(11) 0.0654(6) Uani 1 1 d . . . . .
S1 S 0.1278(3) 0.38964(6) 0.66438(9) 0.0504(4) Uani 1 1 d . . . . .
S2 S -0.0271(3) 0.56679(7) 0.51994(9) 0.0551(4) Uani 1 1 d . . . . .
F1 F 0.4465(10) 0.7229(3) 0.5776(3) 0.141(3) Uani 1 1 d . . . . .
F2 F 0.2086(18) 0.7176(8) 0.6402(7) 0.110(5) Uani 0.52(2) 1 d . U P A 1
F3 F 0.451(4) 0.7715(5) 0.6640(11) 0.128(5) Uani 0.52(2) 1 d . U P A 1
F2A F 0.270(3) 0.7486(9) 0.6586(13) 0.144(6) Uani 0.48(2) 1 d . U P A 2
F3A F 0.565(3) 0.7656(8) 0.6823(11) 0.118(5) Uani 0.48(2) 1 d . U P A 2
F4 F 0.4256(10) 0.7110(3) 0.7425(3) 0.123(2) Uani 1 1 d . . . . .
F5 F 0.653(3) 0.7126(8) 0.6758(13) 0.116(5) Uani 0.52(2) 1 d . U P A 1
F6 F 0.422(3) 0.6598(8) 0.6564(13) 0.122(5) Uani 0.52(2) 1 d . U P A 1
F5A F 0.633(3) 0.6901(8) 0.6740(14) 0.115(5) Uani 0.48(2) 1 d . U P A 2
F6A F 0.344(4) 0.6672(10) 0.6401(16) 0.145(7) Uani 0.48(2) 1 d . U P A 2
N1 N 0.1362(6) 0.41867(17) 0.9231(2) 0.0341(10) Uani 1 1 d . . . . .
N2 N 0.2492(6) 0.56208(16) 0.9745(2) 0.0316(10) Uani 1 1 d . . . . .
N3 N 0.1313(6) 0.52449(16) 0.8460(2) 0.0323(10) Uani 1 1 d . . . . .
N4 N 0.0466(7) 0.59383(16) 0.7870(3) 0.0359(11) Uani 1 1 d . . . . .
C1 C 0.2686(7) 0.4578(2) 1.0472(3) 0.0324(12) Uani 1 1 d . . . . .
C2 C 0.3021(8) 0.4775(2) 1.1172(3) 0.0366(13) Uani 1 1 d . . . . .
H2A H 0.275401 0.510583 1.123476 0.044 Uiso 1 1 calc R U . . .
C3 C 0.3738(9) 0.4497(2) 1.1778(3) 0.0448(15) Uani 1 1 d . . . . .
H3A H 0.396050 0.464421 1.223575 0.054 Uiso 1 1 calc R U . . .
C4 C 0.4128(9) 0.3998(3) 1.1708(4) 0.0521(17) Uani 1 1 d . . . . .
H4A H 0.467447 0.381518 1.210985 0.062 Uiso 1 1 calc R U . . .
C5 C 0.3688(8) 0.3784(2) 1.1034(3) 0.0425(15) Uani 1 1 d . . . . .
H5A H 0.388832 0.344828 1.098356 0.051 Uiso 1 1 calc R U . . .
C6 C 0.2942(8) 0.4061(2) 1.0422(3) 0.0373(13) Uani 1 1 d . . . . .
C7 C 0.2179(8) 0.3846(2) 0.9722(3) 0.0368(13) Uani 1 1 d . . . . .
C8 C 0.2097(9) 0.3348(2) 0.9541(4) 0.0466(15) Uani 1 1 d . . . . .
H8A H 0.272321 0.311900 0.986447 0.056 Uiso 1 1 calc R U . . .
C9 C 0.1098(9) 0.3193(2) 0.8889(4) 0.0512(17) Uani 1 1 d . . . . .
H9A H 0.106327 0.286158 0.876233 0.061 Uiso 1 1 calc R U . . .
C10 C 0.0145(9) 0.3538(2) 0.8424(3) 0.0447(15) Uani 1 1 d . . . . .
H10A H -0.058947 0.344090 0.798979 0.054 Uiso 1 1 calc R U . . .
C11 C 0.0296(8) 0.4028(2) 0.8612(3) 0.0392(14) Uani 1 1 d . . . . .
H11A H -0.036206 0.425840 0.830064 0.047 Uiso 1 1 calc R U . . .
C12 C 0.3461(8) 0.5794(2) 1.0365(3) 0.0352(13) Uani 1 1 d . . . . .
H12A H 0.414721 0.557451 1.068695 0.042 Uiso 1 1 calc R U . . .
C13 C 0.3485(8) 0.6288(2) 1.0548(3) 0.0418(15) Uani 1 1 d . . . . .
H13A H 0.417895 0.639695 1.098365 0.050 Uiso 1 1 calc R U . . .
C14 C 0.2466(9) 0.6616(2) 1.0075(3) 0.0429(15) Uani 1 1 d . . . . .
H14A H 0.239418 0.694599 1.020176 0.052 Uiso 1 1 calc R U . . .
C15 C 0.1559(8) 0.6448(2) 0.9413(3) 0.0399(14) Uani 1 1 d . . . . .
H15A H 0.089527 0.666615 0.908249 0.048 Uiso 1 1 calc R U . . .
C16 C 0.1632(8) 0.5955(2) 0.9241(3) 0.0350(13) Uani 1 1 d . . . . .
C17 C 0.1040(8) 0.5731(2) 0.8535(3) 0.0342(12) Uani 1 1 d . . . . .
C18 C 0.0937(8) 0.5145(2) 0.7723(3) 0.0362(13) Uani 1 1 d . . . . .
C19 C 0.0392(8) 0.5578(2) 0.7358(3) 0.0362(13) Uani 1 1 d . . . . .
C20 C -0.1762(10) 0.4544(3) 0.6530(4) 0.0562(18) Uani 1 1 d . . . . .
H20A H -0.220567 0.429469 0.617771 0.067 Uiso 1 1 calc R U . . .
H20B H -0.255574 0.455563 0.689472 0.067 Uiso 1 1 calc R U . . .
H20C H -0.177816 0.485779 0.629203 0.067 Uiso 1 1 calc R U . . .
C21 C 0.0180(9) 0.4425(2) 0.6881(3) 0.0426(15) Uani 1 1 d . . . . .
C22 C 0.1347(9) 0.4674(2) 0.7407(3) 0.0386(13) Uani 1 1 d . . . . .
C23 C 0.3129(9) 0.4435(2) 0.7616(3) 0.0411(14) Uani 1 1 d . . . . .
H23A H 0.407116 0.455950 0.796860 0.049 Uiso 1 1 calc R U . . .
C24 C 0.3295(9) 0.4013(2) 0.7251(3) 0.0442(15) Uani 1 1 d . . . . .
C25 C 0.4921(11) 0.3672(3) 0.7308(4) 0.064(2) Uani 1 1 d . . . . .
H25A H 0.461700 0.340171 0.697691 0.077 Uiso 1 1 calc R U . . .
H25B H 0.597930 0.384588 0.718622 0.077 Uiso 1 1 calc R U . . .
H25C H 0.521502 0.354885 0.779706 0.077 Uiso 1 1 calc R U . . .
C26 C 0.2883(10) 0.5369(3) 0.6173(4) 0.0590(19) Uani 1 1 d . . . . .
H26A H 0.326678 0.532772 0.570653 0.071 Uiso 1 1 calc R U . . .
H26B H 0.369257 0.560167 0.645738 0.071 Uiso 1 1 calc R U . . .
H26C H 0.295036 0.505858 0.642170 0.071 Uiso 1 1 calc R U . . .
C27 C 0.0911(10) 0.5557(2) 0.6066(3) 0.0470(15) Uani 1 1 d . . . . .
C28 C -0.0169(9) 0.5666(2) 0.6567(3) 0.0403(14) Uani 1 1 d . . . . .
C29 C -0.1984(9) 0.5843(2) 0.6252(3) 0.0462(15) Uani 1 1 d . . . . .
H29A H -0.288510 0.593552 0.652799 0.055 Uiso 1 1 calc R U . . .
C30 C -0.2260(9) 0.5863(2) 0.5523(3) 0.0489(16) Uani 1 1 d . . . . .
C31 C -0.3979(11) 0.6020(3) 0.4999(4) 0.067(2) Uani 1 1 d . . . . .
H31A H -0.373926 0.599367 0.450783 0.081 Uiso 1 1 calc R U . . .
H31B H -0.500666 0.580962 0.505869 0.081 Uiso 1 1 calc R U . . .
H31C H -0.428198 0.635438 0.509684 0.081 Uiso 1 1 calc R U . . .
C32 C 0.0164(10) 0.6463(2) 0.7710(3) 0.0473(16) Uani 1 1 d . . . . .
H32A H -0.012285 0.650976 0.719227 0.057 Uiso 1 1 calc R U . . .
H32B H 0.127293 0.664357 0.790118 0.057 Uiso 1 1 calc R U . . .
H32C H -0.085813 0.657907 0.793223 0.057 Uiso 1 1 calc R U . . .
C33 C 0.1116(18) 0.2602(4) 0.6520(5) 0.089(4) Uani 0.618(14) 1 d G U P B 1
H33 H 0.106441 0.250252 0.699438 0.107 Uiso 0.618(14) 1 calc R U P B 1
C34 C 0.2810(15) 0.2599(4) 0.6264(6) 0.089(4) Uani 0.618(14) 1 d G U P B 1
H34 H 0.389132 0.249767 0.656719 0.107 Uiso 0.618(14) 1 calc R U P B 1
C35 C 0.2886(14) 0.2747(4) 0.5554(6) 0.097(4) Uani 0.618(14) 1 d G U P B 1
H35 H 0.401962 0.274492 0.538272 0.116 Uiso 0.618(14) 1 calc R U P B 1
C36 C 0.1270(18) 0.2898(4) 0.5100(5) 0.090(4) Uani 0.618(14) 1 d G U P B 1
H36 H 0.132102 0.299702 0.462543 0.108 Uiso 0.618(14) 1 calc R U P B 1
C37 C -0.0424(15) 0.2901(4) 0.5356(6) 0.084(4) Uani 0.618(14) 1 d G U P B 1
H37 H -0.150590 0.300187 0.505260 0.101 Uiso 0.618(14) 1 calc R U P B 1
C38 C -0.0501(14) 0.2753(4) 0.6066(6) 0.092(4) Uani 0.618(14) 1 d G U P B 1
C39 C -0.237(3) 0.2777(8) 0.6249(12) 0.126(7) Uani 0.618(14) 1 d . U P B 1
H39A H -0.314886 0.253321 0.597331 0.190 Uiso 0.618(14) 1 calc R U P B 1
H39B H -0.288852 0.309798 0.613340 0.190 Uiso 0.618(14) 1 calc R U P B 1
H39C H -0.231432 0.271424 0.675988 0.190 Uiso 0.618(14) 1 calc R U P B 1
C33A C 0.1850(18) 0.2696(7) 0.5916(9) 0.078(5) Uani 0.382(14) 1 d DG U P B 2
H33A H 0.298448 0.266694 0.574904 0.094 Uiso 0.382(14) 1 calc R U P B 2
C34A C 0.174(2) 0.2586(6) 0.6637(8) 0.083(6) Uani 0.382(14) 1 d G U P B 2
H34A H 0.279489 0.248268 0.695241 0.099 Uiso 0.382(14) 1 calc R U P B 2
C35A C 0.004(3) 0.2630(7) 0.6886(8) 0.086(6) Uani 0.382(14) 1 d G U P B 2
H35A H -0.003427 0.255606 0.736843 0.103 Uiso 0.382(14) 1 calc R U P B 2
C36A C -0.154(2) 0.2784(7) 0.6414(10) 0.085(6) Uani 0.382(14) 1 d G U P B 2
H36A H -0.267385 0.281371 0.658108 0.102 Uiso 0.382(14) 1 calc R U P B 2
C37A C -0.1426(19) 0.2895(7) 0.5693(9) 0.081(5) Uani 0.382(14) 1 d DG U P B 2
H37A H -0.248429 0.299797 0.537771 0.097 Uiso 0.382(14) 1 calc R U P B 2
C38A C 0.027(2) 0.2851(7) 0.5444(7) 0.080(5) Uani 0.382(14) 1 d G U P B 2
C39A C 0.042(4) 0.2982(13) 0.4692(19) 0.133(10) Uani 0.382(14) 1 d D U P B 2
H39D H 0.006604 0.332083 0.460646 0.199 Uiso 0.382(14) 1 calc R U P B 2
H39E H -0.040196 0.277619 0.436251 0.199 Uiso 0.382(14) 1 calc R U P B 2
H39F H 0.167899 0.293602 0.461467 0.199 Uiso 0.382(14) 1 calc R U P B 2

loop_
_atom_site_aniso_label
_atom_site_aniso_U_11
_atom_site_aniso_U_22
_atom_site_aniso_U_33
_atom_site_aniso_U_23
_atom_site_aniso_U_13
_atom_site_aniso_U_12
Pt1 0.03169(13) 0.02878(13) 0.02948(13) 0.00089(11) 0.00360(9) -0.00061(11)
P1 0.0893(16) 0.0499(11) 0.0561(12) 0.0094(9) 0.0092(11) 0.0163(11)
S1 0.0737(11) 0.0393(9) 0.0364(8) -0.0101(7) 0.0034(8) -0.0072(8)
S2 0.0665(11) 0.0696(12) 0.0284(8) 0.0100(8) 0.0052(7) 0.0054(9)
F1 0.155(6) 0.207(8) 0.061(4) 0.026(4) 0.018(4) 0.028(5)
F2 0.072(7) 0.153(13) 0.098(8) -0.020(8) -0.007(6) 0.025(8)
F3 0.152(11) 0.062(6) 0.165(10) 0.008(7) 0.014(10) 0.017(8)
F2A 0.104(10) 0.129(11) 0.199(12) -0.005(10) 0.025(10) 0.066(9)
F3A 0.119(10) 0.107(9) 0.128(9) -0.006(8) 0.026(8) -0.022(9)
F4 0.159(6) 0.147(6) 0.068(4) 0.007(4) 0.033(4) -0.008(5)
F5 0.092(7) 0.122(11) 0.125(8) 0.021(10) -0.010(6) -0.011(9)
F6 0.139(12) 0.067(7) 0.148(10) 0.002(7) -0.010(9) 0.019(8)
F5A 0.107(9) 0.093(10) 0.135(9) -0.007(9) -0.008(8) 0.044(9)
F6A 0.145(14) 0.098(11) 0.177(13) -0.009(10) -0.012(11) -0.039(11)
N1 0.037(3) 0.035(3) 0.031(3) 0.000(2) 0.006(2) 0.000(2)
N2 0.032(2) 0.032(3) 0.030(2) -0.002(2) 0.0024(19) -0.0037(19)
N3 0.038(3) 0.030(3) 0.028(2) 0.0023(19) 0.002(2) -0.0006(19)
N4 0.044(3) 0.028(3) 0.035(3) 0.006(2) 0.003(2) 0.001(2)
C1 0.023(3) 0.039(3) 0.034(3) 0.003(2) 0.002(2) -0.003(2)
C2 0.033(3) 0.045(4) 0.032(3) -0.004(2) 0.003(2) -0.007(2)
C3 0.048(4) 0.055(4) 0.030(3) 0.007(3) 0.001(3) -0.009(3)
C4 0.053(4) 0.058(4) 0.042(4) 0.019(3) -0.001(3) -0.007(3)
C5 0.046(4) 0.037(3) 0.044(4) 0.014(3) 0.005(3) -0.002(3)
C6 0.033(3) 0.044(4) 0.036(3) 0.008(3) 0.007(2) -0.005(3)
C7 0.037(3) 0.036(3) 0.040(3) 0.004(3) 0.013(3) -0.002(2)
C8 0.049(4) 0.033(3) 0.059(4) 0.006(3) 0.010(3) 0.003(3)
C9 0.058(4) 0.032(3) 0.066(5) -0.013(3) 0.018(4) -0.011(3)
C10 0.054(4) 0.043(4) 0.039(4) -0.008(3) 0.012(3) -0.010(3)
C11 0.041(3) 0.041(3) 0.038(3) 0.001(3) 0.012(3) -0.003(3)
C12 0.034(3) 0.042(3) 0.030(3) 0.000(2) 0.006(2) -0.004(2)
C13 0.047(4) 0.046(4) 0.034(3) -0.011(3) 0.012(3) -0.010(3)
C14 0.053(4) 0.033(3) 0.045(4) -0.005(3) 0.012(3) -0.003(3)
C15 0.043(4) 0.031(3) 0.046(4) 0.001(3) 0.007(3) 0.001(3)
C16 0.034(3) 0.032(3) 0.040(3) -0.004(3) 0.007(2) -0.005(2)
C17 0.034(3) 0.032(3) 0.037(3) 0.002(2) 0.007(2) -0.002(2)
C18 0.041(3) 0.036(3) 0.031(3) -0.002(3) 0.004(2) 0.001(3)
C19 0.041(3) 0.036(3) 0.032(3) 0.002(2) 0.004(2) 0.000(3)
C20 0.061(4) 0.053(4) 0.051(4) -0.002(3) 0.000(3) -0.014(3)
C21 0.064(4) 0.034(3) 0.030(3) 0.001(3) 0.006(3) -0.003(3)
C22 0.053(4) 0.036(3) 0.027(3) 0.000(2) 0.006(3) -0.005(3)
C23 0.054(4) 0.035(3) 0.033(3) -0.001(3) 0.002(3) -0.003(3)
C24 0.065(4) 0.036(3) 0.032(3) -0.001(3) 0.007(3) 0.004(3)
C25 0.082(5) 0.054(5) 0.056(5) -0.008(4) 0.011(4) 0.017(4)
C26 0.056(4) 0.071(5) 0.052(4) 0.011(4) 0.014(3) 0.000(4)
C27 0.060(4) 0.047(4) 0.032(3) 0.008(3) 0.003(3) -0.004(3)
C28 0.052(4) 0.034(3) 0.032(3) 0.004(2) 0.001(3) -0.001(3)
C29 0.049(4) 0.046(4) 0.043(4) 0.006(3) 0.005(3) 0.003(3)
C30 0.056(4) 0.050(4) 0.038(3) 0.011(3) 0.001(3) 0.001(3)
C31 0.068(5) 0.079(6) 0.050(4) 0.019(4) -0.003(4) 0.006(4)
C32 0.066(4) 0.034(3) 0.040(4) 0.008(3) 0.002(3) -0.001(3)
C33 0.109(7) 0.050(6) 0.100(7) -0.004(5) -0.008(6) -0.006(5)
C34 0.110(7) 0.056(6) 0.093(6) -0.013(5) -0.009(6) -0.007(5)
C35 0.112(7) 0.068(6) 0.105(7) -0.018(5) 0.004(6) -0.009(5)
C36 0.107(7) 0.066(6) 0.092(6) -0.015(5) -0.002(5) -0.009(5)
C37 0.102(7) 0.062(6) 0.082(6) -0.013(5) -0.001(5) -0.010(5)
C38 0.107(6) 0.061(6) 0.104(6) -0.017(5) 0.008(5) -0.009(5)
C39 0.137(12) 0.090(10) 0.161(13) -0.039(10) 0.052(10) -0.015(10)
C33A 0.083(8) 0.060(7) 0.091(8) -0.018(6) 0.011(6) -0.003(6)
C34A 0.085(8) 0.061(7) 0.099(8) -0.010(6) 0.006(6) -0.005(6)
C35A 0.095(8) 0.065(7) 0.097(8) -0.009(6) 0.012(6) -0.004(6)
C36A 0.087(8) 0.068(7) 0.100(8) -0.015(6) 0.012(6) -0.006(6)
C37A 0.081(8) 0.069(7) 0.089(8) -0.014(6) 0.003(6) -0.008(6)
C38A 0.087(8) 0.066(7) 0.086(8) -0.016(6) 0.009(6) -0.005(6)
C39A 0.141(15) 0.111(14) 0.141(15) -0.015(13) 0.009(13) -0.008(12)

_geom_special_details            
;
 All esds (except the esd in the dihedral angle between two l.s. planes)
 are estimated using the full covariance matrix.  The cell esds are taken
 into account individually in the estimation of esds in distances, angles
 and torsion angles; correlations between esds in cell parameters are only
 used when they are defined by crystal symmetry.  An approximate (isotropic)
 treatment of cell esds is used for estimating esds involving l.s. planes.
;

loop_
_geom_bond_atom_site_label_1
_geom_bond_atom_site_label_2
_geom_bond_distance
_geom_bond_site_symmetry_2
_geom_bond_publ_flag
Pt1 C1 2.008(5) . ?
Pt1 N1 2.011(5) . ?
Pt1 N2 2.050(4) . ?
Pt1 N3 2.124(4) . ?
P1 F2A 1.489(14) . ?
P1 F3 1.504(15) . ?
P1 F6A 1.51(2) . ?
P1 F6 1.54(2) . ?
P1 F4 1.551(6) . ?
P1 F5 1.56(2) . ?
P1 F1 1.562(6) . ?
P1 F5A 1.58(2) . ?
P1 F2 1.634(13) . ?
P1 F3A 1.646(17) . ?
S1 C24 1.725(7) . ?
S1 C21 1.733(6) . ?
S2 C27 1.724(6) . ?
S2 C30 1.736(7) . ?
N1 C11 1.347(7) . ?
N1 C7 1.365(7) . ?
N2 C12 1.334(7) . ?
N2 C16 1.378(7) . ?
N3 C17 1.345(7) . ?
N3 C18 1.379(7) . ?
N4 C19 1.360(7) . ?
N4 C17 1.361(7) . ?
N4 C32 1.464(7) . ?
C1 C2 1.392(8) . ?
C1 C6 1.419(8) . ?
C2 C3 1.386(8) . ?
C2 H2A 0.9300 . ?
C3 C4 1.393(9) . ?
C3 H3A 0.9300 . ?
C4 C5 1.372(9) . ?
C4 H4A 0.9300 . ?
C5 C6 1.398(8) . ?
C5 H5A 0.9300 . ?
C6 C7 1.453(8) . ?
C7 C8 1.392(8) . ?
C8 C9 1.373(9) . ?
C8 H8A 0.9300 . ?
C9 C10 1.381(9) . ?
C9 H9A 0.9300 . ?
C10 C11 1.374(8) . ?
C10 H10A 0.9300 . ?
C11 H11A 0.9300 . ?
C12 C13 1.382(8) . ?
C12 H12A 0.9300 . ?
C13 C14 1.378(9) . ?
C13 H13A 0.9300 . ?
C14 C15 1.375(8) . ?
C14 H14A 0.9300 . ?
C15 C16 1.379(8) . ?
C15 H15A 0.9300 . ?
C16 C17 1.446(8) . ?
C18 C19 1.381(8) . ?
C18 C22 1.460(8) . ?
C19 C28 1.481(8) . ?
C20 C21 1.489(9) . ?
C20 H20A 0.9600 . ?
C20 H20B 0.9600 . ?
C20 H20C 0.9600 . ?
C21 C22 1.364(8) . ?
C22 C23 1.442(9) . ?
C23 C24 1.347(8) . ?
C23 H23A 0.9300 . ?
C24 C25 1.490(9) . ?
C25 H25A 0.9600 . ?
C25 H25B 0.9600 . ?
C25 H25C 0.9600 . ?
C26 C27 1.502(9) . ?
C26 H26A 0.9600 . ?
C26 H26B 0.9600 . ?
C26 H26C 0.9600 . ?
C27 C28 1.346(9) . ?
C28 C29 1.435(8) . ?
C29 C30 1.338(8) . ?
C29 H29A 0.9300 . ?
C30 C31 1.513(9) . ?
C31 H31A 0.9600 . ?
C31 H31B 0.9600 . ?
C31 H31C 0.9600 . ?
C32 H32A 0.9600 . ?
C32 H32B 0.9600 . ?
C32 H32C 0.9600 . ?
C33 C34 1.3900 . ?
C33 C38 1.3900 . ?
C33 H33 0.9300 . ?
C34 C35 1.3900 . ?
C34 H34 0.9300 . ?
C35 C36 1.3900 . ?
C35 H35 0.9300 . ?
C36 C37 1.3900 . ?
C36 H36 0.9300 . ?
C37 C38 1.3900 . ?
C37 H37 0.9300 . ?
C38 C39 1.46(2) . ?
C39 H39A 0.9600 . ?
C39 H39B 0.9600 . ?
C39 H39C 0.9600 . ?
C33A C34A 1.3900 . ?
C33A C38A 1.3900 . ?
C33A H33A 0.9300 . ?
C34A C35A 1.3900 . ?
C34A H34A 0.9300 . ?
C35A C36A 1.3900 . ?
C35A H35A 0.9300 . ?
C36A C37A 1.3900 . ?
C36A H36A 0.9300 . ?
C37A C38A 1.3900 . ?
C37A H37A 0.9300 . ?
C38A C39A 1.46(4) . ?
C39A H39D 0.9600 . ?
C39A H39E 0.9600 . ?
C39A H39F 0.9600 . ?

loop_
_geom_angle_atom_site_label_1
_geom_angle_atom_site_label_2
_geom_angle_atom_site_label_3
_geom_angle
_geom_angle_site_symmetry_1
_geom_angle_site_symmetry_3
_geom_angle_publ_flag
C1 Pt1 N1 79.8(2) . . ?
C1 Pt1 N2 101.0(2) . . ?
N1 Pt1 N2 178.73(18) . . ?
C1 Pt1 N3 177.02(19) . . ?
N1 Pt1 N3 101.76(18) . . ?
N2 Pt1 N3 77.39(17) . . ?
F2A P1 F6A 101.1(13) . . ?
F3 P1 F6 179.7(12) . . ?
F2A P1 F4 84.4(9) . . ?
F3 P1 F4 93.5(8) . . ?
F6A P1 F4 94.1(12) . . ?
F6 P1 F4 86.5(10) . . ?
F3 P1 F5 89.4(10) . . ?
F6 P1 F5 90.2(10) . . ?
F4 P1 F5 91.4(9) . . ?
F2A P1 F1 94.7(9) . . ?
F3 P1 F1 85.2(8) . . ?
F6A P1 F1 87.0(12) . . ?
F6 P1 F1 94.8(10) . . ?
F4 P1 F1 178.7(4) . . ?
F5 P1 F1 88.8(9) . . ?
F2A P1 F5A 168.0(13) . . ?
F6A P1 F5A 89.6(11) . . ?
F4 P1 F5A 89.4(10) . . ?
F1 P1 F5A 91.3(10) . . ?
F3 P1 F2 93.0(9) . . ?
F6 P1 F2 87.4(9) . . ?
F4 P1 F2 90.8(6) . . ?
F5 P1 F2 176.6(10) . . ?
F1 P1 F2 89.0(6) . . ?
F2A P1 F3A 87.1(10) . . ?
F6A P1 F3A 171.8(12) . . ?
F4 P1 F3A 87.0(7) . . ?
F1 P1 F3A 92.0(7) . . ?
F5A P1 F3A 82.3(10) . . ?
C24 S1 C21 93.3(3) . . ?
C27 S2 C30 92.5(3) . . ?
C11 N1 C7 118.7(5) . . ?
C11 N1 Pt1 125.5(4) . . ?
C7 N1 Pt1 115.8(4) . . ?
C12 N2 C16 118.1(5) . . ?
C12 N2 Pt1 126.3(4) . . ?
C16 N2 Pt1 115.4(3) . . ?
C17 N3 C18 106.7(4) . . ?
C17 N3 Pt1 111.0(4) . . ?
C18 N3 Pt1 142.0(4) . . ?
C19 N4 C17 108.0(5) . . ?
C19 N4 C32 124.8(5) . . ?
C17 N4 C32 126.9(5) . . ?
C2 C1 C6 115.9(5) . . ?
C2 C1 Pt1 131.6(4) . . ?
C6 C1 Pt1 112.5(4) . . ?
C3 C2 C1 122.4(6) . . ?
C3 C2 H2A 118.8 . . ?
C1 C2 H2A 118.8 . . ?
C2 C3 C4 120.6(6) . . ?
C2 C3 H3A 119.7 . . ?
C4 C3 H3A 119.7 . . ?
C5 C4 C3 118.5(6) . . ?
C5 C4 H4A 120.7 . . ?
C3 C4 H4A 120.7 . . ?
C4 C5 C6 121.1(6) . . ?
C4 C5 H5A 119.5 . . ?
C6 C5 H5A 119.5 . . ?
C5 C6 C1 121.1(6) . . ?
C5 C6 C7 123.6(6) . . ?
C1 C6 C7 114.9(5) . . ?
N1 C7 C8 120.0(6) . . ?
N1 C7 C6 112.8(5) . . ?
C8 C7 C6 127.0(6) . . ?
C9 C8 C7 120.4(6) . . ?
C9 C8 H8A 119.8 . . ?
C7 C8 H8A 119.8 . . ?
C8 C9 C10 118.9(6) . . ?
C8 C9 H9A 120.6 . . ?
C10 C9 H9A 120.6 . . ?
C11 C10 C9 119.1(6) . . ?
C11 C10 H10A 120.5 . . ?
C9 C10 H10A 120.5 . . ?
N1 C11 C10 122.5(6) . . ?
N1 C11 H11A 118.7 . . ?
C10 C11 H11A 118.7 . . ?
N2 C12 C13 122.6(6) . . ?
N2 C12 H12A 118.7 . . ?
C13 C12 H12A 118.7 . . ?
C14 C13 C12 119.1(6) . . ?
C14 C13 H13A 120.4 . . ?
C12 C13 H13A 120.4 . . ?
C15 C14 C13 118.9(6) . . ?
C15 C14 H14A 120.5 . . ?
C13 C14 H14A 120.5 . . ?
C14 C15 C16 120.0(6) . . ?
C14 C15 H15A 120.0 . . ?
C16 C15 H15A 120.0 . . ?
N2 C16 C15 120.7(5) . . ?
N2 C16 C17 112.0(5) . . ?
C15 C16 C17 127.1(5) . . ?
N3 C17 N4 109.8(5) . . ?
N3 C17 C16 118.7(5) . . ?
N4 C17 C16 130.6(5) . . ?
N3 C18 C19 108.4(5) . . ?
N3 C18 C22 123.5(5) . . ?
C19 C18 C22 127.5(5) . . ?
N4 C19 C18 107.0(5) . . ?
N4 C19 C28 123.5(5) . . ?
C18 C19 C28 129.4(5) . . ?
C21 C20 H20A 109.5 . . ?
C21 C20 H20B 109.5 . . ?
H20A C20 H20B 109.5 . . ?
C21 C20 H20C 109.5 . . ?
H20A C20 H20C 109.5 . . ?
H20B C20 H20C 109.5 . . ?
C22 C21 C20 129.7(6) . . ?
C22 C21 S1 109.6(5) . . ?
C20 C21 S1 120.7(5) . . ?
C21 C22 C23 113.2(5) . . ?
C21 C22 C18 125.4(6) . . ?
C23 C22 C18 121.3(5) . . ?
C24 C23 C22 113.4(6) . . ?
C24 C23 H23A 123.3 . . ?
C22 C23 H23A 123.3 . . ?
C23 C24 C25 128.9(6) . . ?
C23 C24 S1 110.4(5) . . ?
C25 C24 S1 120.7(5) . . ?
C24 C25 H25A 109.5 . . ?
C24 C25 H25B 109.5 . . ?
H25A C25 H25B 109.5 . . ?
C24 C25 H25C 109.5 . . ?
H25A C25 H25C 109.5 . . ?
H25B C25 H25C 109.5 . . ?
C27 C26 H26A 109.5 . . ?
C27 C26 H26B 109.5 . . ?
H26A C26 H26B 109.5 . . ?
C27 C26 H26C 109.5 . . ?
H26A C26 H26C 109.5 . . ?
H26B C26 H26C 109.5 . . ?
C28 C27 C26 129.4(6) . . ?
C28 C27 S2 110.6(5) . . ?
C26 C27 S2 120.0(5) . . ?
C27 C28 C29 113.1(6) . . ?
C27 C28 C19 123.8(6) . . ?
C29 C28 C19 123.0(6) . . ?
C30 C29 C28 113.7(6) . . ?
C30 C29 H29A 123.2 . . ?
C28 C29 H29A 123.2 . . ?
C29 C30 C31 129.4(7) . . ?
C29 C30 S2 110.2(5) . . ?
C31 C30 S2 120.4(5) . . ?
C30 C31 H31A 109.5 . . ?
C30 C31 H31B 109.5 . . ?
H31A C31 H31B 109.5 . . ?
C30 C31 H31C 109.5 . . ?
H31A C31 H31C 109.5 . . ?
H31B C31 H31C 109.5 . . ?
N4 C32 H32A 109.5 . . ?
N4 C32 H32B 109.5 . . ?
H32A C32 H32B 109.5 . . ?
N4 C32 H32C 109.5 . . ?
H32A C32 H32C 109.5 . . ?
H32B C32 H32C 109.5 . . ?
C34 C33 C38 120.0 . . ?
C34 C33 H33 120.0 . . ?
C38 C33 H33 120.0 . . ?
C35 C34 C33 120.0 . . ?
C35 C34 H34 120.0 . . ?
C33 C34 H34 120.0 . . ?
C36 C35 C34 120.0 . . ?
C36 C35 H35 120.0 . . ?
C34 C35 H35 120.0 . . ?
C37 C36 C35 120.0 . . ?
C37 C36 H36 120.0 . . ?
C35 C36 H36 120.0 . . ?
C36 C37 C38 120.0 . . ?
C36 C37 H37 120.0 . . ?
C38 C37 H37 120.0 . . ?
C37 C38 C33 120.0 . . ?
C37 C38 C39 113.2(12) . . ?
C33 C38 C39 126.8(12) . . ?
C38 C39 H39A 109.5 . . ?
C38 C39 H39B 109.5 . . ?
H39A C39 H39B 109.5 . . ?
C38 C39 H39C 109.5 . . ?
H39A C39 H39C 109.5 . . ?
H39B C39 H39C 109.5 . . ?
C34A C33A C38A 120.0 . . ?
C34A C33A H33A 120.0 . . ?
C38A C33A H33A 120.0 . . ?
C35A C34A C33A 120.0 . . ?
C35A C34A H34A 120.0 . . ?
C33A C34A H34A 120.0 . . ?
C36A C35A C34A 120.0 . . ?
C36A C35A H35A 120.0 . . ?
C34A C35A H35A 120.0 . . ?
C35A C36A C37A 120.0 . . ?
C35A C36A H36A 120.0 . . ?
C37A C36A H36A 120.0 . . ?
C38A C37A C36A 120.0 . . ?
C38A C37A H37A 120.0 . . ?
C36A C37A H37A 120.0 . . ?
C37A C38A C33A 120.0 . . ?
C37A C38A C39A 120.4(8) . . ?
C33A C38A C39A 119.6(8) . . ?
C38A C39A H39D 109.5 . . ?
C38A C39A H39E 109.5 . . ?
H39D C39A H39E 109.5 . . ?
C38A C39A H39F 109.5 . . ?
H39D C39A H39F 109.5 . . ?
H39E C39A H39F 109.5 . . ?

_refine_diff_density_max         1.029
_refine_diff_density_min         -1.052
_refine_diff_density_rms         0.108

_shelx_res_file                  
;
TITL 2 in P2(1)/c
    2.res
    created by SHELXL-2018/3 at 09:28:20 on 06-Dec-2021
CELL 1.34138   7.2607  27.1529  18.6030  90.000  99.488  90.000
ZERR   4.00   0.0003   0.0010   0.0008   0.000   0.002   0.000
LATT 1
SYMM -X, 0.5+Y, 0.5-Z
SFAC C  H  N  F  P  S  Pt
UNIT 156 148 16 24 4 8 4
L.S. 10
ACTA
BOND  $H
FMAP 2
PLAN 10
SIMU 0.01 0.02 2 C39 C38 C33 C34 C35 C36 C37
ISOR 0.01 0.02 C39 C37 C35 C34 C36 C38 C33
SADI C39A C33A C39A C37A
SIMU 0.01 0.02 2 C38A C33A C34A C35A C37A C39A C36A
ISOR 0.01 0.02 C38A C33A C34A C35A C37A C39A C36A
SIMU 0.01 0.02 2 F2A F3 F3A F5 F5A F6 F6A
ISOR 0.01 0.02 F2 F2A F3 F3A F5 F5A F6 F6A
WGHT    0.032900   13.693501
FVAR       0.04773   0.61805   0.51703
PT1   7    0.194950    0.489463    0.949181    11.00000    0.03169    0.02878 =
         0.02948    0.00089    0.00360   -0.00061
P1    5    0.436239    0.716267    0.660255    11.00000    0.08927    0.04989 =
         0.05612    0.00937    0.00923    0.01629
S1    6    0.127761    0.389639    0.664382    11.00000    0.07370    0.03931 =
         0.03636   -0.01013    0.00336   -0.00716
S2    6   -0.027141    0.566794    0.519936    11.00000    0.06645    0.06961 =
         0.02839    0.01004    0.00520    0.00537
F1    4    0.446539    0.722899    0.577595    11.00000    0.15518    0.20659 =
         0.06116    0.02558    0.01755    0.02807

PART 1
F2    4    0.208604    0.717649    0.640200    31.00000    0.07173    0.15260 =
         0.09800   -0.02021   -0.00742    0.02452
F3    4    0.451459    0.771465    0.664001    31.00000    0.15226    0.06202 =
         0.16462    0.00755    0.01362    0.01665
PART 2
F2A   4    0.269910    0.748596    0.658607   -31.00000    0.10404    0.12865 =
         0.19861   -0.00500    0.02508    0.06636
F3A   4    0.564778    0.765631    0.682328   -31.00000    0.11938    0.10748 =
         0.12766   -0.00615    0.02625   -0.02218
PART 0

F4    4    0.425627    0.710999    0.742480    11.00000    0.15941    0.14720 =
         0.06823    0.00693    0.03276   -0.00833
PART 1
F5    4    0.653428    0.712640    0.675782    31.00000    0.09168    0.12241 =
         0.12501    0.02117   -0.00995   -0.01062
F6    4    0.421923    0.659759    0.656440    31.00000    0.13927    0.06748 =
         0.14779    0.00209   -0.00961    0.01938
PART 2
F5A   4    0.632668    0.690141    0.674021   -31.00000    0.10674    0.09253 =
         0.13533   -0.00696   -0.00816    0.04439
F6A   4    0.344497    0.667222    0.640136   -31.00000    0.14517    0.09814 =
         0.17715   -0.00947   -0.01245   -0.03876
PART 0

N1    3    0.136239    0.418666    0.923074    11.00000    0.03724    0.03465 =
         0.03067    0.00031    0.00627   -0.00015
N2    3    0.249222    0.562080    0.974467    11.00000    0.03233    0.03164 =
         0.03003   -0.00215    0.00239   -0.00367
N3    3    0.131349    0.524487    0.845967    11.00000    0.03843    0.02968 =
         0.02783    0.00227    0.00244   -0.00064
N4    3    0.046648    0.593825    0.786997    11.00000    0.04377    0.02803 =
         0.03474    0.00604    0.00293    0.00070
C1    1    0.268607    0.457769    1.047212    11.00000    0.02340    0.03861 =
         0.03430    0.00349    0.00189   -0.00288
C2    1    0.302095    0.477516    1.117181    11.00000    0.03265    0.04485 =
         0.03160   -0.00378    0.00325   -0.00749
AFIX  43
H2A   2    0.275401    0.510583    1.123476    11.00000   -1.20000
AFIX   0
C3    1    0.373787    0.449692    1.177830    11.00000    0.04756    0.05453 =
         0.03043    0.00734    0.00085   -0.00853
AFIX  43
H3A   2    0.396050    0.464421    1.223575    11.00000   -1.20000
AFIX   0
C4    1    0.412787    0.399839    1.170845    11.00000    0.05306    0.05773 =
         0.04226    0.01895   -0.00148   -0.00687
AFIX  43
H4A   2    0.467447    0.381518    1.210985    11.00000   -1.20000
AFIX   0
C5    1    0.368752    0.378385    1.103428    11.00000    0.04625    0.03650 =
         0.04392    0.01436    0.00530   -0.00248
AFIX  43
H5A   2    0.388832    0.344828    1.098356    11.00000   -1.20000
AFIX   0
C6    1    0.294195    0.406148    1.042242    11.00000    0.03266    0.04366 =
         0.03590    0.00797    0.00656   -0.00544
C7    1    0.217945    0.384608    0.972162    11.00000    0.03734    0.03559 =
         0.03988    0.00441    0.01338   -0.00204
C8    1    0.209743    0.334812    0.954129    11.00000    0.04883    0.03271 =
         0.05870    0.00552    0.01024    0.00253
AFIX  43
H8A   2    0.272321    0.311900    0.986447    11.00000   -1.20000
AFIX   0
C9    1    0.109784    0.319319    0.888893    11.00000    0.05816    0.03151 =
         0.06642   -0.01304    0.01784   -0.01059
AFIX  43
H9A   2    0.106327    0.286158    0.876233    11.00000   -1.20000
AFIX   0
C10   1    0.014469    0.353840    0.842406    11.00000    0.05356    0.04273 =
         0.03927   -0.00780    0.01156   -0.01036
AFIX  43
H10A  2   -0.058947    0.344090    0.798979    11.00000   -1.20000
AFIX   0
C11   1    0.029636    0.402789    0.861220    11.00000    0.04104    0.04106 =
         0.03758    0.00054    0.01232   -0.00285
AFIX  43
H11A  2   -0.036206    0.425840    0.830064    11.00000   -1.20000
AFIX   0
C12   1    0.346107    0.579435    1.036497    11.00000    0.03388    0.04171 =
         0.03022    0.00032    0.00571   -0.00376
AFIX  43
H12A  2    0.414721    0.557451    1.068695    11.00000   -1.20000
AFIX   0
C13   1    0.348492    0.628776    1.054767    11.00000    0.04678    0.04645 =
         0.03420   -0.01148    0.01232   -0.01048
AFIX  43
H13A  2    0.417895    0.639695    1.098365    11.00000   -1.20000
AFIX   0
C14   1    0.246636    0.661605    1.007514    11.00000    0.05256    0.03263 =
         0.04493   -0.00502    0.01189   -0.00257
AFIX  43
H14A  2    0.239418    0.694599    1.020176    11.00000   -1.20000
AFIX   0
C15   1    0.155861    0.644774    0.941341    11.00000    0.04275    0.03082 =
         0.04602    0.00066    0.00674    0.00060
AFIX  43
H15A  2    0.089527    0.666615    0.908249    11.00000   -1.20000
AFIX   0
C16   1    0.163222    0.595487    0.924062    11.00000    0.03354    0.03192 =
         0.03996   -0.00445    0.00749   -0.00483
C17   1    0.104034    0.573071    0.853521    11.00000    0.03399    0.03198 =
         0.03716    0.00225    0.00713   -0.00227
C18   1    0.093696    0.514525    0.772325    11.00000    0.04123    0.03604 =
         0.03060   -0.00163    0.00376    0.00110
C19   1    0.039250    0.557772    0.735835    11.00000    0.04052    0.03551 =
         0.03212    0.00224    0.00435   -0.00035
C20   1   -0.176226    0.454380    0.653020    11.00000    0.06139    0.05327 =
         0.05064   -0.00206   -0.00017   -0.01421
AFIX  33
H20A  2   -0.220567    0.429469    0.617771    11.00000   -1.20000
H20B  2   -0.255574    0.455563    0.689472    11.00000   -1.20000
H20C  2   -0.177816    0.485779    0.629203    11.00000   -1.20000
AFIX   0
C21   1    0.018028    0.442489    0.688084    11.00000    0.06367    0.03412 =
         0.02959    0.00063    0.00646   -0.00324
C22   1    0.134731    0.467376    0.740739    11.00000    0.05346    0.03552 =
         0.02681    0.00033    0.00617   -0.00459
C23   1    0.312886    0.443467    0.761619    11.00000    0.05364    0.03467 =
         0.03324   -0.00096    0.00223   -0.00324
AFIX  43
H23A  2    0.407116    0.455950    0.796860    11.00000   -1.20000
AFIX   0
C24   1    0.329496    0.401282    0.725091    11.00000    0.06467    0.03575 =
         0.03180   -0.00051    0.00661    0.00355
C25   1    0.492122    0.367200    0.730784    11.00000    0.08159    0.05391 =
         0.05564   -0.00778    0.01083    0.01661
AFIX  33
H25A  2    0.461700    0.340171    0.697691    11.00000   -1.20000
H25B  2    0.597930    0.384588    0.718622    11.00000   -1.20000
H25C  2    0.521502    0.354885    0.779706    11.00000   -1.20000
AFIX   0
C26   1    0.288306    0.536931    0.617256    11.00000    0.05621    0.07051 =
         0.05221    0.01055    0.01439    0.00010
AFIX  33
H26A  2    0.326678    0.532772    0.570653    11.00000   -1.20000
H26B  2    0.369257    0.560167    0.645738    11.00000   -1.20000
H26C  2    0.295036    0.505858    0.642170    11.00000   -1.20000
AFIX   0
C27   1    0.091094    0.555700    0.606627    11.00000    0.06008    0.04719 =
         0.03235    0.00799    0.00317   -0.00440
C28   1   -0.016915    0.566563    0.656704    11.00000    0.05200    0.03449 =
         0.03232    0.00363    0.00075   -0.00084
C29   1   -0.198449    0.584320    0.625192    11.00000    0.04900    0.04601 =
         0.04259    0.00590    0.00465    0.00253
AFIX  43
H29A  2   -0.288510    0.593552    0.652799    11.00000   -1.20000
AFIX   0
C30   1   -0.225957    0.586346    0.552322    11.00000    0.05612    0.05017 =
         0.03813    0.01105    0.00142    0.00084
C31   1   -0.397893    0.601954    0.499873    11.00000    0.06771    0.07936 =
         0.05028    0.01856   -0.00341    0.00643
AFIX  33
H31A  2   -0.373926    0.599367    0.450783    11.00000   -1.20000
H31B  2   -0.500666    0.580962    0.505869    11.00000   -1.20000
H31C  2   -0.428198    0.635438    0.509684    11.00000   -1.20000
AFIX   0
C32   1    0.016352    0.646283    0.771015    11.00000    0.06573    0.03358 =
         0.04028    0.00824    0.00159   -0.00086
AFIX 137
H32A  2   -0.012285    0.650976    0.719227    11.00000   -1.20000
H32B  2    0.127293    0.664357    0.790118    11.00000   -1.20000
H32C  2   -0.085813    0.657907    0.793223    11.00000   -1.20000

PART 1
AFIX  66
C33   1    0.111584    0.260163    0.651957    21.00000    0.10892    0.05003 =
         0.09965   -0.00363   -0.00764   -0.00597
AFIX  43
H33   2    0.106441    0.250252    0.699438    21.00000   -1.20000
AFIX  65
C34   1    0.280955    0.259872    0.626362    21.00000    0.10986    0.05650 =
         0.09310   -0.01342   -0.00852   -0.00729
AFIX  43
H34   2    0.389132    0.249767    0.656719    21.00000   -1.20000
AFIX  65
C35   1    0.288642    0.274686    0.555396    21.00000    0.11194    0.06784 =
         0.10508   -0.01828    0.00417   -0.00858
AFIX  43
H35   2    0.401962    0.274492    0.538272    21.00000   -1.20000
AFIX  65
C36   1    0.126958    0.289790    0.510024    21.00000    0.10703    0.06561 =
         0.09193   -0.01519   -0.00245   -0.00924
AFIX  43
H36   2    0.132102    0.299702    0.462543    21.00000   -1.20000
AFIX  65
C37   1   -0.042413    0.290081    0.535618    21.00000    0.10181    0.06247 =
         0.08170   -0.01307   -0.00077   -0.01002
AFIX  43
H37   2   -0.150590    0.300187    0.505260    21.00000   -1.20000
AFIX  65
C38   1   -0.050103    0.275268    0.606584    21.00000    0.10700    0.06112 =
         0.10411   -0.01687    0.00787   -0.00924
AFIX   0

C39   1   -0.237247    0.277656    0.624867    21.00000    0.13742    0.09006 =
         0.16099   -0.03883    0.05246   -0.01520
AFIX 137
H39A  2   -0.314886    0.253321    0.597331    21.00000   -1.50000
H39B  2   -0.288852    0.309798    0.613340    21.00000   -1.50000
H39C  2   -0.231432    0.271424    0.675988    21.00000   -1.50000
AFIX  66

PART 2
C33A  1    0.185037    0.269636    0.591581   -21.00000    0.08269    0.05992 =
         0.09134   -0.01845    0.01068   -0.00349
AFIX  43
H33A  2    0.298448    0.266694    0.574904   -21.00000   -1.20000
AFIX  65
C34A  1    0.173678    0.258596    0.663679   -21.00000    0.08529    0.06095 =
         0.09884   -0.00961    0.00614   -0.00472
AFIX  43
H34A  2    0.279489    0.248268    0.695241   -21.00000   -1.20000
AFIX  65
C35A  1    0.004173    0.262993    0.688605   -21.00000    0.09458    0.06454 =
         0.09736   -0.00937    0.01229   -0.00405
AFIX  43
H35A  2   -0.003427    0.255606    0.736843   -21.00000   -1.20000
AFIX  65
C36A  1   -0.153974    0.278429    0.641431   -21.00000    0.08671    0.06801 =
         0.10011   -0.01468    0.01159   -0.00602
AFIX  43
H36A  2   -0.267385    0.281371    0.658108   -21.00000   -1.20000
AFIX  65
C37A  1   -0.142618    0.289469    0.569333   -21.00000    0.08112    0.06928 =
         0.08926   -0.01415    0.00277   -0.00799
AFIX  43
H37A  2   -0.248429    0.299797    0.537771   -21.00000   -1.20000
AFIX  65
C38A  1    0.026886    0.285073    0.544406   -21.00000    0.08692    0.06585 =
         0.08550   -0.01560    0.00891   -0.00529
AFIX   0
C39A  1    0.041562    0.298227    0.469218   -21.00000    0.14098    0.11145 =
         0.14142   -0.01510    0.00930   -0.00765
AFIX 137
H39D  2    0.006604    0.332083    0.460646   -21.00000   -1.50000
H39E  2   -0.040196    0.277619    0.436251   -21.00000   -1.50000
H39F  2    0.167899    0.293602    0.461467   -21.00000   -1.50000
AFIX   0
HKLF 4


REM  1 in P2(1)/c
REM wR2 = 0.091429, GooF = S = 1.04739, Restrained GooF = 1.05844 for all data
REM R1 = 0.038995 for 5378 Fo > 4sig(Fo) and 0.053086 for all 6609 data
REM 558 parameters refined using 253 restraints

END

WGHT      0.0321     13.9183

REM Highest difference peak  1.029,  deepest hole -1.052,  1-sigma level  0.108
Q1    1   0.2310  0.4883  1.0063  11.00000  0.05    1.03
Q2    1   0.1574  0.4890  0.8894  11.00000  0.05    0.88
Q3    1   0.1919  0.2622  0.6375  11.00000  0.05    0.65
Q4    1   0.3349  0.5229  0.9680  11.00000  0.05    0.60
Q5    1   0.3941  0.4721  0.9760  11.00000  0.05    0.59
Q6    1   0.4275  0.5345  1.1562  11.00000  0.05    0.59
Q7    1   0.0663  0.4738  0.9982  11.00000  0.05    0.58
Q8    1   0.2780  0.5223  0.8965  11.00000  0.05    0.53
Q9    1   0.1899  0.3621  0.6880  11.00000  0.05    0.53
Q10   1  -0.1130  0.2669  0.6804  11.00000  0.05    0.51
;
_shelx_res_checksum              99036
####################################################################### 
# 
# This file contains crystal structure data downloaded from the 
# Cambridge Structural Database (CSD) hosted by the Cambridge 
# Crystallographic Data Centre (CCDC).
# 
# Full information about CCDC data access policies and citation 
# guidelines are available at http://www.ccdc.cam.ac.uk/access/V1 
# 
# Audit and citation data items may have been added by the CCDC. 
# Please retain this information to preserve the provenance of 
# this file and to allow appropriate attribution of the data. 
# 
#######################################################################

data_1
_database_code_depnum_ccdc_archive 'CCDC 2122586'
loop_
_audit_author_name
_audit_author_address
'Deng-Ke Cao'
;Nanjing University
China
;
_audit_update_record             
;
2021-12-14 deposited with the CCDC.	2021-12-14 downloaded from the CCDC.
;

_audit_creation_method           SHELXL-2018/3
_shelx_SHELXL_version_number     2018/3
_chemical_name_systematic        ?
_chemical_name_common            ?
_chemical_melting_point          ?
_chemical_formula_moiety         'C32 H27 F2 N4 Pt S2, F6 P'
_chemical_formula_sum            'C32 H27 F8 N4 P Pt S2'
_chemical_formula_weight         909.75

loop_
_atom_type_symbol
_atom_type_description
_atom_type_scat_dispersion_real
_atom_type_scat_dispersion_imag
_atom_type_scat_source
C C 0.0033 0.0016 'International Tables Vol C Tables 4.2.6.8 and 6.1.1.4'
H H 0.0000 0.0000 'International Tables Vol C Tables 4.2.6.8 and 6.1.1.4'
F F 0.0171 0.0103 'International Tables Vol C Tables 4.2.6.8 and 6.1.1.4'
N N 0.0061 0.0033 'International Tables Vol C Tables 4.2.6.8 and 6.1.1.4'
P P 0.1023 0.0942 'International Tables Vol C Tables 4.2.6.8 and 6.1.1.4'
Pt Pt -1.7033 8.3905 'International Tables Vol C Tables 4.2.6.8 and 6.1.1.4'
S S 0.1246 0.1234 'International Tables Vol C Tables 4.2.6.8 and 6.1.1.4'

_space_group_crystal_system      monoclinic
_space_group_IT_number           14
_space_group_name_H-M_alt        'P 21/n'
_space_group_name_Hall           '-P 2yn'

_shelx_space_group_comment       
;
The symmetry employed for this shelxl refinement is uniquely defined
by the following loop, which should always be used as a source of
symmetry information in preference to the above space-group names.
They are only intended as comments.
;

loop_
_space_group_symop_operation_xyz
'x, y, z'
'-x+1/2, y+1/2, -z+1/2'
'-x, -y, -z'
'x-1/2, -y-1/2, z-1/2'

_cell_length_a                   9.0408(5)
_cell_length_b                   17.9156(8)
_cell_length_c                   19.9292(9)
_cell_angle_alpha                90
_cell_angle_beta                 96.929(2)
_cell_angle_gamma                90
_cell_volume                     3204.4(3)
_cell_formula_units_Z            4
_cell_measurement_temperature    296(2)
_cell_measurement_reflns_used    10391
_cell_measurement_theta_min      2.273
_cell_measurement_theta_max      27.375

_exptl_crystal_description       blocky
_exptl_crystal_colour            yellow
_exptl_crystal_density_meas      ?
_exptl_crystal_density_method    'not measured'
_exptl_crystal_density_diffrn    1.886
_exptl_crystal_F_000             1776
_exptl_transmission_factor_min   ?
_exptl_transmission_factor_max   ?
_exptl_crystal_size_max          0.120
_exptl_crystal_size_mid          0.100
_exptl_crystal_size_min          0.100
_exptl_absorpt_coefficient_mu    4.637
_shelx_estimated_absorpt_T_min   0.606
_shelx_estimated_absorpt_T_max   0.654
_exptl_absorpt_correction_type   multi-scan
_exptl_absorpt_correction_T_min  0.579
_exptl_absorpt_correction_T_max  0.629
_exptl_absorpt_process_details   'SADABS, Bruker(2000)'
_exptl_absorpt_special_details   ?
_diffrn_ambient_temperature      296(2)
_diffrn_radiation_wavelength     0.71073
_diffrn_radiation_type           MoK\a
_diffrn_source                   ?
_diffrn_measurement_device_type  'Bruke Smart Aepex CCD area detector'
_diffrn_measurement_method       ?
_diffrn_detector_area_resol_mean ?
_diffrn_reflns_number            14076
_diffrn_reflns_av_unetI/netI     0.0666
_diffrn_reflns_av_R_equivalents  0.0465
_diffrn_reflns_limit_h_min       -11
_diffrn_reflns_limit_h_max       11
_diffrn_reflns_limit_k_min       -23
_diffrn_reflns_limit_k_max       23
_diffrn_reflns_limit_l_min       0
_diffrn_reflns_limit_l_max       25
_diffrn_reflns_theta_min         2.274
_diffrn_reflns_theta_max         27.488
_diffrn_reflns_theta_full        25.242
_diffrn_measured_fraction_theta_max 0.995
_diffrn_measured_fraction_theta_full 0.995
_diffrn_reflns_Laue_measured_fraction_max 0.995
_diffrn_reflns_Laue_measured_fraction_full 0.995
_diffrn_reflns_point_group_measured_fraction_max 0.995
_diffrn_reflns_point_group_measured_fraction_full 0.995
_reflns_number_total             7311
_reflns_number_gt                5523
_reflns_threshold_expression     'I > 2\s(I)'
_reflns_Friedel_coverage         0.000
_reflns_Friedel_fraction_max     .
_reflns_Friedel_fraction_full    .

_reflns_special_details          
;
 Reflections were merged by SHELXL according to the crystal
 class for the calculation of statistics and refinement.
 
 _reflns_Friedel_fraction is defined as the number of unique
 Friedel pairs measured divided by the number that would be
 possible theoretically, ignoring centric projections and
 systematic absences.
;

_computing_data_collection       'SMART (Bruker, 2000)'
_computing_cell_refinement       SMART
_computing_data_reduction        'SAINT (Bruker, 2000)'
_computing_structure_solution    'SHELXT 2018/2 (Sheldrick, 2018)'
_computing_structure_refinement  'SHELXL-2018/3 (Sheldrick, 2018)'
_computing_molecular_graphics    SHELXTL
_computing_publication_material  SHELXTL
_refine_special_details          ?
_refine_ls_structure_factor_coef Fsqd
_refine_ls_matrix_type           full
_refine_ls_weighting_scheme      calc
_refine_ls_weighting_details     
'w=1/[\s^2^(Fo^2^)+(0.0269P)^2^+2.9997P] where P=(Fo^2^+2Fc^2^)/3'
_atom_sites_solution_primary     ?
_atom_sites_solution_secondary   ?
_atom_sites_solution_hydrogens   geom
_refine_ls_hydrogen_treatment    constr
_refine_ls_extinction_method     none
_refine_ls_extinction_coef       .
_refine_ls_number_reflns         7311
_refine_ls_number_parameters     501
_refine_ls_number_restraints     160
_refine_ls_R_factor_all          0.0601
_refine_ls_R_factor_gt           0.0378
_refine_ls_wR_factor_ref         0.0823
_refine_ls_wR_factor_gt          0.0758
_refine_ls_goodness_of_fit_ref   1.036
_refine_ls_restrained_S_all      1.027
_refine_ls_shift/su_max          0.001
_refine_ls_shift/su_mean         0.000

loop_
_atom_site_label
_atom_site_type_symbol
_atom_site_fract_x
_atom_site_fract_y
_atom_site_fract_z
_atom_site_U_iso_or_equiv
_atom_site_adp_type
_atom_site_occupancy
_atom_site_site_symmetry_order
_atom_site_calc_flag
_atom_site_refinement_flags_posn
_atom_site_refinement_flags_adp
_atom_site_refinement_flags_occupancy
_atom_site_disorder_assembly
_atom_site_disorder_group
Pt1 Pt 0.64234(2) 0.43047(2) 0.49140(2) 0.02559(6) Uani 1 1 d . . . . .
S1 S 0.21713(17) 0.03200(7) 0.42259(7) 0.0377(3) Uani 1 1 d . . . . .
S2 S 0.6327(5) 0.1449(3) 0.6344(2) 0.0312(7) Uani 0.826(7) 1 d D U P A 1
S2A S 0.656(3) 0.1594(15) 0.6350(14) 0.052(7) Uani 0.174(7) 1 d D U P A 2
P1 P 0.71303(19) 0.23157(9) 0.28420(8) 0.0423(4) Uani 1 1 d . . . . .
F1 F 0.9463(5) 0.69043(18) 0.48021(18) 0.0581(10) Uani 1 1 d . . . . .
F2 F 1.0317(4) 0.54763(19) 0.67653(17) 0.0552(10) Uani 1 1 d . . . . .
F3 F 0.7326(6) 0.2443(3) 0.3638(2) 0.0936(17) Uani 1 1 d . . . . .
F4 F 0.5423(6) 0.2412(4) 0.2831(3) 0.125(2) Uani 1 1 d . . . . .
F5 F 0.6888(7) 0.1460(2) 0.2946(2) 0.1026(19) Uani 1 1 d . . . . .
F6 F 0.6988(6) 0.2168(3) 0.20638(18) 0.0904(16) Uani 1 1 d . . . . .
F7 F 0.8827(6) 0.2198(5) 0.2879(3) 0.164(3) Uani 1 1 d . . . . .
F8 F 0.7301(10) 0.3163(3) 0.2733(3) 0.158(3) Uani 1 1 d . . . . .
N1 N 0.6802(5) 0.4101(2) 0.5912(2) 0.0292(9) Uani 1 1 d . . . . .
N2 N 0.5973(5) 0.4509(2) 0.3903(2) 0.0284(9) Uani 1 1 d . . . . .
N3 N 0.5075(5) 0.3384(2) 0.45799(18) 0.0245(8) Uani 1 1 d . . . . .
N4 N 0.3288(5) 0.2983(2) 0.38121(19) 0.0258(9) Uani 1 1 d . . . . .
C1 C 0.7790(6) 0.5153(3) 0.5209(2) 0.0298(11) Uani 1 1 d . . . . .
C2 C 0.8090(6) 0.5799(3) 0.4879(3) 0.0333(12) Uani 1 1 d . . . . .
H2A H 0.754821 0.591069 0.446434 0.040 Uiso 1 1 calc R U . . .
C3 C 0.9184(7) 0.6285(3) 0.5154(3) 0.0450(15) Uani 1 1 d . . . . .
C4 C 0.9998(7) 0.6182(3) 0.5772(3) 0.0458(15) Uani 1 1 d . . . . .
H4A H 1.074533 0.650968 0.594460 0.055 Uiso 1 1 calc R U . . .
C5 C 0.9632(7) 0.5564(3) 0.6115(3) 0.0420(14) Uani 1 1 d . . . . .
C6 C 0.8567(6) 0.5037(3) 0.5866(3) 0.0320(11) Uani 1 1 d . . . . .
C7 C 0.8026(6) 0.4430(3) 0.6260(3) 0.0324(11) Uani 1 1 d . . . . .
C8 C 0.8541(8) 0.4220(3) 0.6913(3) 0.0482(16) Uani 1 1 d . . . . .
H8A H 0.943095 0.440859 0.713032 0.058 Uiso 1 1 calc R U . . .
C9 C 0.7689(8) 0.3715(3) 0.7239(3) 0.0530(18) Uani 1 1 d . . . . .
H9A H 0.801663 0.356392 0.767878 0.064 Uiso 1 1 calc R U . . .
C10 C 0.6361(8) 0.3437(3) 0.6915(3) 0.0452(15) Uani 1 1 d . . . . .
H10A H 0.575472 0.312563 0.713717 0.054 Uiso 1 1 calc R U . . .
C11 C 0.5970(6) 0.3642(3) 0.6244(2) 0.0326(12) Uani 1 1 d . . . . .
H11A H 0.509325 0.345258 0.601490 0.039 Uiso 1 1 calc R U . . .
C12 C 0.6706(7) 0.4970(3) 0.3531(3) 0.0370(13) Uani 1 1 d . . . . .
H12A H 0.759968 0.517706 0.372538 0.044 Uiso 1 1 calc R U . . .
C13 C 0.6196(8) 0.5149(3) 0.2875(3) 0.0467(16) Uani 1 1 d . . . . .
H13A H 0.674283 0.546914 0.263276 0.056 Uiso 1 1 calc R U . . .
C14 C 0.4892(8) 0.4859(3) 0.2581(3) 0.0503(17) Uani 1 1 d . . . . .
H14A H 0.450634 0.500295 0.214677 0.060 Uiso 1 1 calc R U . . .
C15 C 0.4133(7) 0.4341(3) 0.2939(2) 0.0397(13) Uani 1 1 d . . . . .
H15A H 0.324996 0.412543 0.274181 0.048 Uiso 1 1 calc R U . . .
C16 C 0.4718(6) 0.4157(2) 0.3587(2) 0.0285(11) Uani 1 1 d . . . . .
C17 C 0.4258(6) 0.3548(3) 0.3988(2) 0.0272(10) Uani 1 1 d . . . . .
C18 C 0.4645(6) 0.2683(2) 0.4771(2) 0.0257(10) Uani 1 1 d D . . . .
C19 C 0.3536(6) 0.2430(2) 0.4298(2) 0.0270(10) Uani 1 1 d . . . . .
C20 C 0.3326(8) 0.1755(5) 0.5913(4) 0.0464(19) Uani 0.826(7) 1 d D U P A 1
H20A H 0.272968 0.213759 0.567685 0.070 Uiso 0.826(7) 1 calc R U P A 1
H20B H 0.323117 0.178261 0.638690 0.070 Uiso 0.826(7) 1 calc R U P A 1
H20C H 0.299306 0.127444 0.574253 0.070 Uiso 0.826(7) 1 calc R U P A 1
C21 C 0.4923(8) 0.1863(3) 0.5808(3) 0.0321(15) Uani 0.826(7) 1 d D U P A 1
C22 C 0.5522(8) 0.2273(4) 0.5330(3) 0.0268(15) Uani 0.826(7) 1 d D U P A 1
C23 C 0.7113(8) 0.2248(3) 0.5407(3) 0.0295(14) Uani 0.826(7) 1 d D U P A 1
H23A H 0.768382 0.250142 0.512227 0.035 Uiso 0.826(7) 1 calc R U P A 1
C24 C 0.7713(7) 0.1826(3) 0.5929(3) 0.0344(15) Uani 0.826(7) 1 d D U P A 1
C25 C 0.9332(8) 0.1670(4) 0.6154(4) 0.0437(18) Uani 0.826(7) 1 d D U P A 1
H25A H 0.993010 0.188974 0.583952 0.066 Uiso 0.826(7) 1 calc R U P A 1
H25B H 0.949376 0.113990 0.617030 0.066 Uiso 0.826(7) 1 calc R U P A 1
H25C H 0.960478 0.187898 0.659451 0.066 Uiso 0.826(7) 1 calc R U P A 1
C20A C 0.783(3) 0.2346(18) 0.5346(18) 0.032(7) Uani 0.174(7) 1 d D U P A 2
H20D H 0.762454 0.240284 0.486448 0.047 Uiso 0.174(7) 1 calc R U P A 2
H20E H 0.859502 0.197705 0.544792 0.047 Uiso 0.174(7) 1 calc R U P A 2
H20F H 0.816243 0.281419 0.554458 0.047 Uiso 0.174(7) 1 calc R U P A 2
C21A C 0.647(3) 0.2108(14) 0.5621(12) 0.025(5) Uani 0.174(7) 1 d D U P A 2
C22A C 0.504(3) 0.225(2) 0.5405(13) 0.023(5) Uani 0.174(7) 1 d D U P A 2
C23A C 0.399(3) 0.1885(14) 0.5779(12) 0.022(5) Uani 0.174(7) 1 d D U P A 2
H23B H 0.296865 0.193671 0.567807 0.027 Uiso 0.174(7) 1 calc R U P A 2
C24A C 0.464(2) 0.1457(13) 0.6293(11) 0.027(5) Uani 0.174(7) 1 d D U P A 2
C25A C 0.379(4) 0.1029(17) 0.6777(14) 0.040(7) Uani 0.174(7) 1 d D U P A 2
H25D H 0.297173 0.077050 0.652839 0.060 Uiso 0.174(7) 1 calc R U P A 2
H25E H 0.342226 0.136957 0.708931 0.060 Uiso 0.174(7) 1 calc R U P A 2
H25F H 0.444558 0.067377 0.702219 0.060 Uiso 0.174(7) 1 calc R U P A 2
C26 C 0.5057(7) 0.0867(3) 0.4241(3) 0.0426(14) Uani 1 1 d . . . . .
H26A H 0.519722 0.033627 0.423288 0.064 Uiso 1 1 calc R U . . .
H26B H 0.540369 0.108590 0.384921 0.064 Uiso 1 1 calc R U . . .
H26C H 0.560827 0.107030 0.464148 0.064 Uiso 1 1 calc R U . . .
C27 C 0.3447(6) 0.1036(3) 0.4241(2) 0.0301(11) Uani 1 1 d . . . . .
C28 C 0.2748(6) 0.1710(3) 0.4251(2) 0.0292(11) Uani 1 1 d . . . . .
C29 C 0.1146(6) 0.1631(3) 0.4245(2) 0.0326(11) Uani 1 1 d . . . . .
H29A H 0.050586 0.203649 0.424992 0.039 Uiso 1 1 calc R U . . .
C30 C 0.0671(6) 0.0921(3) 0.4231(3) 0.0367(12) Uani 1 1 d . . . . .
C31 C -0.0882(7) 0.0633(3) 0.4227(3) 0.0502(15) Uani 1 1 d . . . . .
H31A H -0.087194 0.009754 0.421648 0.075 Uiso 1 1 calc R U . . .
H31B H -0.127813 0.079908 0.462735 0.075 Uiso 1 1 calc R U . . .
H31C H -0.149297 0.081836 0.383514 0.075 Uiso 1 1 calc R U . . .
C32 C 0.2263(6) 0.2909(3) 0.3187(2) 0.0340(12) Uani 1 1 d . . . . .
H32A H 0.170999 0.245252 0.319893 0.051 Uiso 1 1 calc R U . . .
H32B H 0.158606 0.332379 0.314539 0.051 Uiso 1 1 calc R U . . .
H32C H 0.282110 0.290148 0.280641 0.051 Uiso 1 1 calc R U . . .

loop_
_atom_site_aniso_label
_atom_site_aniso_U_11
_atom_site_aniso_U_22
_atom_site_aniso_U_33
_atom_site_aniso_U_23
_atom_site_aniso_U_13
_atom_site_aniso_U_12
Pt1 0.02374(10) 0.02565(9) 0.02632(10) -0.00251(7) -0.00132(7) 0.00355(8)
S1 0.0361(9) 0.0312(7) 0.0452(8) 0.0010(5) 0.0019(6) -0.0006(5)
S2 0.0361(15) 0.0302(15) 0.0257(12) 0.0059(9) -0.0033(10) 0.0042(12)
S2A 0.063(10) 0.050(11) 0.040(7) 0.000(6) -0.011(6) 0.003(7)
P1 0.0341(9) 0.0491(9) 0.0436(9) -0.0013(6) 0.0046(7) -0.0005(7)
F1 0.073(3) 0.0385(19) 0.064(2) -0.0005(16) 0.012(2) -0.0152(17)
F2 0.047(2) 0.058(2) 0.056(2) -0.0143(17) -0.0155(18) -0.0021(17)
F3 0.120(5) 0.108(4) 0.054(3) -0.030(2) 0.016(3) -0.021(3)
F4 0.045(3) 0.163(6) 0.167(6) -0.051(4) 0.012(4) 0.020(3)
F5 0.186(6) 0.055(3) 0.071(3) 0.004(2) 0.036(3) 0.007(3)
F6 0.117(5) 0.115(4) 0.037(2) 0.008(2) 0.001(2) -0.016(3)
F7 0.035(3) 0.345(11) 0.109(5) -0.043(5) 0.002(3) 0.023(5)
F8 0.243(9) 0.062(3) 0.167(6) 0.022(3) 0.018(6) -0.045(4)
N1 0.032(3) 0.028(2) 0.025(2) -0.0045(15) -0.0075(18) 0.0058(17)
N2 0.027(2) 0.026(2) 0.033(2) -0.0006(16) 0.0034(18) 0.0033(16)
N3 0.025(2) 0.0242(19) 0.024(2) -0.0019(15) 0.0006(17) 0.0049(16)
N4 0.025(2) 0.027(2) 0.0238(19) -0.0030(15) -0.0049(17) 0.0079(16)
C1 0.027(3) 0.031(2) 0.032(3) -0.0081(19) 0.005(2) 0.007(2)
C2 0.022(3) 0.027(3) 0.050(3) -0.006(2) 0.000(2) 0.0104(19)
C3 0.044(4) 0.026(3) 0.069(4) -0.004(2) 0.023(3) 0.003(2)
C4 0.033(4) 0.039(3) 0.066(4) -0.022(3) 0.006(3) 0.001(2)
C5 0.029(3) 0.044(3) 0.050(3) -0.016(3) -0.004(3) 0.009(2)
C6 0.022(3) 0.034(3) 0.038(3) -0.010(2) -0.002(2) 0.003(2)
C7 0.035(3) 0.026(3) 0.034(3) -0.0048(19) -0.005(2) 0.005(2)
C8 0.050(4) 0.046(3) 0.042(3) -0.009(3) -0.023(3) 0.004(3)
C9 0.076(5) 0.044(3) 0.033(3) 0.005(2) -0.018(3) 0.009(3)
C10 0.056(4) 0.041(3) 0.035(3) -0.002(2) -0.010(3) 0.009(3)
C11 0.036(3) 0.031(3) 0.030(3) -0.0041(19) -0.003(2) 0.007(2)
C12 0.044(4) 0.028(3) 0.041(3) -0.002(2) 0.012(3) 0.001(2)
C13 0.068(5) 0.032(3) 0.043(3) 0.003(2) 0.019(3) -0.003(3)
C14 0.079(5) 0.040(3) 0.030(3) 0.010(2) 0.002(3) 0.001(3)
C15 0.052(4) 0.038(3) 0.028(3) -0.004(2) -0.002(2) 0.001(3)
C16 0.032(3) 0.028(3) 0.025(2) 0.0019(17) 0.001(2) 0.0095(19)
C17 0.028(3) 0.031(2) 0.022(2) -0.0013(18) 0.000(2) 0.005(2)
C18 0.029(3) 0.028(2) 0.020(2) -0.0002(17) 0.003(2) 0.0078(19)
C19 0.031(3) 0.026(2) 0.024(2) 0.0000(18) 0.002(2) 0.0042(19)
C20 0.033(4) 0.066(5) 0.041(4) 0.006(3) 0.008(3) 0.008(4)
C21 0.031(4) 0.039(3) 0.026(3) 0.001(2) 0.003(3) 0.006(3)
C22 0.027(3) 0.028(3) 0.025(3) -0.003(2) 0.000(3) 0.001(3)
C23 0.027(4) 0.027(3) 0.033(3) 0.000(2) -0.002(3) -0.003(3)
C24 0.036(4) 0.031(3) 0.034(3) -0.001(2) -0.005(3) -0.001(2)
C25 0.031(4) 0.046(4) 0.050(4) 0.008(3) -0.009(3) -0.002(3)
C20A 0.021(12) 0.032(11) 0.043(12) -0.003(10) 0.004(11) -0.001(11)
C21A 0.028(8) 0.023(7) 0.023(8) -0.008(6) -0.004(7) 0.001(7)
C22A 0.025(8) 0.021(7) 0.022(7) -0.006(6) -0.004(6) 0.001(6)
C23A 0.026(7) 0.022(7) 0.020(7) 0.000(6) 0.004(6) -0.002(6)
C24A 0.034(8) 0.023(7) 0.024(7) 0.000(6) 0.004(6) -0.001(6)
C25A 0.043(13) 0.046(12) 0.034(12) -0.002(10) 0.013(10) -0.001(10)
C26 0.031(3) 0.045(3) 0.052(4) -0.010(2) 0.006(3) 0.001(2)
C27 0.027(3) 0.036(3) 0.027(2) 0.000(2) 0.002(2) 0.002(2)
C28 0.032(3) 0.034(3) 0.021(2) -0.0024(18) 0.000(2) -0.001(2)
C29 0.026(3) 0.039(3) 0.032(3) -0.001(2) -0.001(2) 0.006(2)
C30 0.029(3) 0.043(3) 0.037(3) 0.005(2) -0.001(2) 0.000(2)
C31 0.031(4) 0.061(4) 0.058(4) 0.008(3) 0.004(3) -0.005(3)
C32 0.030(3) 0.042(3) 0.027(3) -0.002(2) -0.009(2) 0.004(2)

_geom_special_details            
;
 All esds (except the esd in the dihedral angle between two l.s. planes)
 are estimated using the full covariance matrix.  The cell esds are taken
 into account individually in the estimation of esds in distances, angles
 and torsion angles; correlations between esds in cell parameters are only
 used when they are defined by crystal symmetry.  An approximate (isotropic)
 treatment of cell esds is used for estimating esds involving l.s. planes.
;

loop_
_geom_bond_atom_site_label_1
_geom_bond_atom_site_label_2
_geom_bond_distance
_geom_bond_site_symmetry_2
_geom_bond_publ_flag
Pt1 C1 2.002(5) . ?
Pt1 N1 2.010(4) . ?
Pt1 N2 2.040(4) . ?
Pt1 N3 2.111(4) . ?
S1 C27 1.723(5) . ?
S1 C30 1.732(6) . ?
S2 C24 1.721(7) . ?
S2 C21 1.725(7) . ?
S2A C21A 1.713(19) . ?
S2A C24A 1.749(18) . ?
P1 F7 1.541(6) . ?
P1 F8 1.543(5) . ?
P1 F4 1.551(5) . ?
P1 F6 1.563(4) . ?
P1 F5 1.566(4) . ?
P1 F3 1.592(4) . ?
F1 C3 1.353(6) . ?
F2 C5 1.376(6) . ?
N1 C11 1.342(7) . ?
N1 C7 1.366(7) . ?
N2 C12 1.337(6) . ?
N2 C16 1.382(7) . ?
N3 C17 1.346(6) . ?
N3 C18 1.381(6) . ?
N4 C17 1.358(6) . ?
N4 C19 1.385(6) . ?
N4 C32 1.467(6) . ?
C1 C2 1.374(7) . ?
C1 C6 1.424(7) . ?
C2 C3 1.380(8) . ?
C2 H2A 0.9300 . ?
C3 C4 1.369(9) . ?
C4 C5 1.363(8) . ?
C4 H4A 0.9300 . ?
C5 C6 1.396(7) . ?
C6 C7 1.461(7) . ?
C7 C8 1.382(7) . ?
C8 C9 1.398(9) . ?
C8 H8A 0.9300 . ?
C9 C10 1.386(9) . ?
C9 H9A 0.9300 . ?
C10 C11 1.391(7) . ?
C10 H10A 0.9300 . ?
C11 H11A 0.9300 . ?
C12 C13 1.371(8) . ?
C12 H12A 0.9300 . ?
C13 C14 1.355(9) . ?
C13 H13A 0.9300 . ?
C14 C15 1.399(8) . ?
C14 H14A 0.9300 . ?
C15 C16 1.376(7) . ?
C15 H15A 0.9300 . ?
C16 C17 1.443(6) . ?
C18 C19 1.369(7) . ?
C18 C22 1.481(7) . ?
C18 C22A 1.488(18) . ?
C19 C28 1.471(7) . ?
C20 C21 1.496(9) . ?
C20 H20A 0.9600 . ?
C20 H20B 0.9600 . ?
C20 H20C 0.9600 . ?
C21 C22 1.366(8) . ?
C22 C23 1.429(9) . ?
C23 C24 1.345(8) . ?
C23 H23A 0.9300 . ?
C24 C25 1.505(8) . ?
C25 H25A 0.9600 . ?
C25 H25B 0.9600 . ?
C25 H25C 0.9600 . ?
C20A C21A 1.468(18) . ?
C20A H20D 0.9600 . ?
C20A H20E 0.9600 . ?
C20A H20F 0.9600 . ?
C21A C22A 1.337(18) . ?
C22A C23A 1.433(19) . ?
C23A C24A 1.353(18) . ?
C23A H23B 0.9300 . ?
C24A C25A 1.511(18) . ?
C25A H25D 0.9600 . ?
C25A H25E 0.9600 . ?
C25A H25F 0.9600 . ?
C26 C27 1.486(7) . ?
C26 H26A 0.9600 . ?
C26 H26B 0.9600 . ?
C26 H26C 0.9600 . ?
C27 C28 1.364(7) . ?
C28 C29 1.454(7) . ?
C29 C30 1.342(7) . ?
C29 H29A 0.9300 . ?
C30 C31 1.494(8) . ?
C31 H31A 0.9600 . ?
C31 H31B 0.9600 . ?
C31 H31C 0.9600 . ?
C32 H32A 0.9600 . ?
C32 H32B 0.9600 . ?
C32 H32C 0.9600 . ?

loop_
_geom_angle_atom_site_label_1
_geom_angle_atom_site_label_2
_geom_angle_atom_site_label_3
_geom_angle
_geom_angle_site_symmetry_1
_geom_angle_site_symmetry_3
_geom_angle_publ_flag
C1 Pt1 N1 79.75(19) . . ?
C1 Pt1 N2 101.30(18) . . ?
N1 Pt1 N2 178.32(18) . . ?
C1 Pt1 N3 176.99(17) . . ?
N1 Pt1 N3 101.14(16) . . ?
N2 Pt1 N3 77.88(15) . . ?
C27 S1 C30 93.5(3) . . ?
C24 S2 C21 93.3(4) . . ?
C21A S2A C24A 94.3(16) . . ?
F7 P1 F8 91.5(5) . . ?
F7 P1 F4 177.6(4) . . ?
F8 P1 F4 90.2(4) . . ?
F7 P1 F6 89.3(3) . . ?
F8 P1 F6 91.4(3) . . ?
F4 P1 F6 92.4(3) . . ?
F7 P1 F5 90.8(4) . . ?
F8 P1 F5 177.7(4) . . ?
F4 P1 F5 87.5(3) . . ?
F6 P1 F5 88.2(2) . . ?
F7 P1 F3 88.9(3) . . ?
F8 P1 F3 89.9(3) . . ?
F4 P1 F3 89.4(3) . . ?
F6 P1 F3 177.8(3) . . ?
F5 P1 F3 90.5(2) . . ?
C11 N1 C7 118.8(4) . . ?
C11 N1 Pt1 124.1(3) . . ?
C7 N1 Pt1 117.1(3) . . ?
C12 N2 C16 117.7(4) . . ?
C12 N2 Pt1 127.2(4) . . ?
C16 N2 Pt1 115.0(3) . . ?
C17 N3 C18 107.4(4) . . ?
C17 N3 Pt1 109.9(3) . . ?
C18 N3 Pt1 142.6(3) . . ?
C17 N4 C19 107.9(4) . . ?
C17 N4 C32 127.6(4) . . ?
C19 N4 C32 124.1(4) . . ?
C2 C1 C6 117.3(5) . . ?
C2 C1 Pt1 130.5(4) . . ?
C6 C1 Pt1 112.2(4) . . ?
C1 C2 C3 121.0(5) . . ?
C1 C2 H2A 119.5 . . ?
C3 C2 H2A 119.5 . . ?
F1 C3 C4 117.6(6) . . ?
F1 C3 C2 118.8(6) . . ?
C4 C3 C2 123.6(5) . . ?
C5 C4 C3 115.2(5) . . ?
C5 C4 H4A 122.4 . . ?
C3 C4 H4A 122.4 . . ?
C4 C5 F2 117.2(5) . . ?
C4 C5 C6 124.6(6) . . ?
F2 C5 C6 118.1(5) . . ?
C5 C6 C1 118.1(5) . . ?
C5 C6 C7 125.0(5) . . ?
C1 C6 C7 116.3(5) . . ?
N1 C7 C8 121.4(5) . . ?
N1 C7 C6 110.6(4) . . ?
C8 C7 C6 127.8(5) . . ?
C7 C8 C9 118.2(6) . . ?
C7 C8 H8A 120.9 . . ?
C9 C8 H8A 120.9 . . ?
C10 C9 C8 120.7(5) . . ?
C10 C9 H9A 119.6 . . ?
C8 C9 H9A 119.6 . . ?
C9 C10 C11 117.3(6) . . ?
C9 C10 H10A 121.4 . . ?
C11 C10 H10A 121.4 . . ?
N1 C11 C10 123.0(5) . . ?
N1 C11 H11A 118.5 . . ?
C10 C11 H11A 118.5 . . ?
N2 C12 C13 122.7(6) . . ?
N2 C12 H12A 118.6 . . ?
C13 C12 H12A 118.6 . . ?
C14 C13 C12 119.9(5) . . ?
C14 C13 H13A 120.1 . . ?
C12 C13 H13A 120.1 . . ?
C13 C14 C15 119.2(5) . . ?
C13 C14 H14A 120.4 . . ?
C15 C14 H14A 120.4 . . ?
C16 C15 C14 118.7(6) . . ?
C16 C15 H15A 120.6 . . ?
C14 C15 H15A 120.6 . . ?
C15 C16 N2 121.3(5) . . ?
C15 C16 C17 126.7(5) . . ?
N2 C16 C17 111.6(4) . . ?
N3 C17 N4 109.4(4) . . ?
N3 C17 C16 119.1(5) . . ?
N4 C17 C16 129.8(4) . . ?
C19 C18 N3 108.5(4) . . ?
C19 C18 C22 129.5(5) . . ?
N3 C18 C22 121.0(5) . . ?
C19 C18 C22A 119.6(14) . . ?
N3 C18 C22A 131.4(15) . . ?
C18 C19 N4 106.8(4) . . ?
C18 C19 C28 130.0(4) . . ?
N4 C19 C28 123.2(4) . . ?
C21 C20 H20A 109.5 . . ?
C21 C20 H20B 109.5 . . ?
H20A C20 H20B 109.5 . . ?
C21 C20 H20C 109.5 . . ?
H20A C20 H20C 109.5 . . ?
H20B C20 H20C 109.5 . . ?
C22 C21 C20 129.6(6) . . ?
C22 C21 S2 109.8(5) . . ?
C20 C21 S2 120.5(5) . . ?
C21 C22 C23 112.7(6) . . ?
C21 C22 C18 124.7(6) . . ?
C23 C22 C18 122.5(5) . . ?
C24 C23 C22 114.1(7) . . ?
C24 C23 H23A 123.0 . . ?
C22 C23 H23A 123.0 . . ?
C23 C24 C25 128.5(6) . . ?
C23 C24 S2 110.1(6) . . ?
C25 C24 S2 121.5(5) . . ?
C24 C25 H25A 109.5 . . ?
C24 C25 H25B 109.5 . . ?
H25A C25 H25B 109.5 . . ?
C24 C25 H25C 109.5 . . ?
H25A C25 H25C 109.5 . . ?
H25B C25 H25C 109.5 . . ?
C21A C20A H20D 109.5 . . ?
C21A C20A H20E 109.5 . . ?
H20D C20A H20E 109.5 . . ?
C21A C20A H20F 109.5 . . ?
H20D C20A H20F 109.5 . . ?
H20E C20A H20F 109.5 . . ?
C22A C21A C20A 130(2) . . ?
C22A C21A S2A 108.8(19) . . ?
C20A C21A S2A 121(2) . . ?
C21A C22A C23A 115(2) . . ?
C21A C22A C18 119.9(19) . . ?
C23A C22A C18 125.0(19) . . ?
C24A C23A C22A 114(2) . . ?
C24A C23A H23B 123.1 . . ?
C22A C23A H23B 123.1 . . ?
C23A C24A C25A 125(2) . . ?
C23A C24A S2A 108(2) . . ?
C25A C24A S2A 127(2) . . ?
C24A C25A H25D 109.5 . . ?
C24A C25A H25E 109.5 . . ?
H25D C25A H25E 109.5 . . ?
C24A C25A H25F 109.5 . . ?
H25D C25A H25F 109.5 . . ?
H25E C25A H25F 109.5 . . ?
C27 C26 H26A 109.5 . . ?
C27 C26 H26B 109.5 . . ?
H26A C26 H26B 109.5 . . ?
C27 C26 H26C 109.5 . . ?
H26A C26 H26C 109.5 . . ?
H26B C26 H26C 109.5 . . ?
C28 C27 C26 129.4(5) . . ?
C28 C27 S1 110.4(4) . . ?
C26 C27 S1 120.1(4) . . ?
C27 C28 C29 112.1(4) . . ?
C27 C28 C19 123.8(5) . . ?
C29 C28 C19 124.1(4) . . ?
C30 C29 C28 114.1(5) . . ?
C30 C29 H29A 122.9 . . ?
C28 C29 H29A 122.9 . . ?
C29 C30 C31 128.7(5) . . ?
C29 C30 S1 109.9(4) . . ?
C31 C30 S1 121.4(4) . . ?
C30 C31 H31A 109.5 . . ?
C30 C31 H31B 109.5 . . ?
H31A C31 H31B 109.5 . . ?
C30 C31 H31C 109.5 . . ?
H31A C31 H31C 109.5 . . ?
H31B C31 H31C 109.5 . . ?
N4 C32 H32A 109.5 . . ?
N4 C32 H32B 109.5 . . ?
H32A C32 H32B 109.5 . . ?
N4 C32 H32C 109.5 . . ?
H32A C32 H32C 109.5 . . ?
H32B C32 H32C 109.5 . . ?

loop_
_geom_torsion_atom_site_label_1
_geom_torsion_atom_site_label_2
_geom_torsion_atom_site_label_3
_geom_torsion_atom_site_label_4
_geom_torsion
_geom_torsion_site_symmetry_1
_geom_torsion_site_symmetry_2
_geom_torsion_site_symmetry_3
_geom_torsion_site_symmetry_4
_geom_torsion_publ_flag
C6 C1 C2 C3 4.9(7) . . . . ?
Pt1 C1 C2 C3 -174.1(4) . . . . ?
C1 C2 C3 F1 178.4(5) . . . . ?
C1 C2 C3 C4 -2.6(8) . . . . ?
F1 C3 C4 C5 177.6(5) . . . . ?
C2 C3 C4 C5 -1.4(8) . . . . ?
C3 C4 C5 F2 -173.8(5) . . . . ?
C3 C4 C5 C6 3.0(8) . . . . ?
C4 C5 C6 C1 -0.7(8) . . . . ?
F2 C5 C6 C1 176.1(4) . . . . ?
C4 C5 C6 C7 -171.4(5) . . . . ?
F2 C5 C6 C7 5.4(8) . . . . ?
C2 C1 C6 C5 -3.3(7) . . . . ?
Pt1 C1 C6 C5 175.8(4) . . . . ?
C2 C1 C6 C7 168.2(4) . . . . ?
Pt1 C1 C6 C7 -12.7(6) . . . . ?
C11 N1 C7 C8 9.4(7) . . . . ?
Pt1 N1 C7 C8 -167.8(4) . . . . ?
C11 N1 C7 C6 -166.2(4) . . . . ?
Pt1 N1 C7 C6 16.6(5) . . . . ?
C5 C6 C7 N1 168.6(5) . . . . ?
C1 C6 C7 N1 -2.2(6) . . . . ?
C5 C6 C7 C8 -6.6(9) . . . . ?
C1 C6 C7 C8 -177.4(5) . . . . ?
N1 C7 C8 C9 -6.6(8) . . . . ?
C6 C7 C8 C9 168.2(5) . . . . ?
C7 C8 C9 C10 -0.3(9) . . . . ?
C8 C9 C10 C11 4.1(9) . . . . ?
C7 N1 C11 C10 -5.3(7) . . . . ?
Pt1 N1 C11 C10 171.6(4) . . . . ?
C9 C10 C11 N1 -1.3(8) . . . . ?
C16 N2 C12 C13 5.5(7) . . . . ?
Pt1 N2 C12 C13 -170.6(4) . . . . ?
N2 C12 C13 C14 0.5(9) . . . . ?
C12 C13 C14 C15 -4.1(9) . . . . ?
C13 C14 C15 C16 1.7(9) . . . . ?
C14 C15 C16 N2 4.4(8) . . . . ?
C14 C15 C16 C17 -168.2(5) . . . . ?
C12 N2 C16 C15 -7.9(7) . . . . ?
Pt1 N2 C16 C15 168.7(4) . . . . ?
C12 N2 C16 C17 165.7(4) . . . . ?
Pt1 N2 C16 C17 -17.7(5) . . . . ?
C18 N3 C17 N4 2.1(5) . . . . ?
Pt1 N3 C17 N4 -173.9(3) . . . . ?
C18 N3 C17 C16 -164.7(4) . . . . ?
Pt1 N3 C17 C16 19.3(5) . . . . ?
C19 N4 C17 N3 -2.1(5) . . . . ?
C32 N4 C17 N3 -175.6(4) . . . . ?
C19 N4 C17 C16 162.8(5) . . . . ?
C32 N4 C17 C16 -10.7(8) . . . . ?
C15 C16 C17 N3 171.2(5) . . . . ?
N2 C16 C17 N3 -1.9(6) . . . . ?
C15 C16 C17 N4 7.5(9) . . . . ?
N2 C16 C17 N4 -165.7(5) . . . . ?
C17 N3 C18 C19 -1.3(5) . . . . ?
Pt1 N3 C18 C19 172.5(4) . . . . ?
C17 N3 C18 C22 168.1(5) . . . . ?
Pt1 N3 C18 C22 -18.0(8) . . . . ?
C17 N3 C18 C22A -172.8(17) . . . . ?
Pt1 N3 C18 C22A 1.1(18) . . . . ?
N3 C18 C19 N4 0.0(5) . . . . ?
C22 C18 C19 N4 -168.2(5) . . . . ?
C22A C18 C19 N4 172.7(15) . . . . ?
N3 C18 C19 C28 177.2(5) . . . . ?
C22 C18 C19 C28 8.9(9) . . . . ?
C22A C18 C19 C28 -10.2(17) . . . . ?
C17 N4 C19 C18 1.2(5) . . . . ?
C32 N4 C19 C18 175.0(4) . . . . ?
C17 N4 C19 C28 -176.1(4) . . . . ?
C32 N4 C19 C28 -2.4(7) . . . . ?
C24 S2 C21 C22 0.0(6) . . . . ?
C24 S2 C21 C20 -179.0(6) . . . . ?
C20 C21 C22 C23 178.7(7) . . . . ?
S2 C21 C22 C23 -0.2(8) . . . . ?
C20 C21 C22 C18 -3.4(12) . . . . ?
S2 C21 C22 C18 177.7(6) . . . . ?
C19 C18 C22 C21 -53.4(10) . . . . ?
N3 C18 C22 C21 139.6(7) . . . . ?
C19 C18 C22 C23 124.3(7) . . . . ?
N3 C18 C22 C23 -42.7(9) . . . . ?
C21 C22 C23 C24 0.3(9) . . . . ?
C18 C22 C23 C24 -177.6(6) . . . . ?
C22 C23 C24 C25 179.4(6) . . . . ?
C22 C23 C24 S2 -0.3(8) . . . . ?
C21 S2 C24 C23 0.2(6) . . . . ?
C21 S2 C24 C25 -179.6(6) . . . . ?
C24A S2A C21A C22A 8(3) . . . . ?
C24A S2A C21A C20A -174(3) . . . . ?
C20A C21A C22A C23A 176(3) . . . . ?
S2A C21A C22A C23A -6(4) . . . . ?
C20A C21A C22A C18 3(5) . . . . ?
S2A C21A C22A C18 -179(3) . . . . ?
C19 C18 C22A C21A 133(3) . . . . ?
N3 C18 C22A C21A -57(4) . . . . ?
C19 C18 C22A C23A -39(4) . . . . ?
N3 C18 C22A C23A 131(3) . . . . ?
C21A C22A C23A C24A 0(4) . . . . ?
C18 C22A C23A C24A 173(3) . . . . ?
C22A C23A C24A C25A 178(3) . . . . ?
C22A C23A C24A S2A 6(3) . . . . ?
C21A S2A C24A C23A -8(3) . . . . ?
C21A S2A C24A C25A 180(3) . . . . ?
C30 S1 C27 C28 0.1(4) . . . . ?
C30 S1 C27 C26 -179.8(4) . . . . ?
C26 C27 C28 C29 179.8(5) . . . . ?
S1 C27 C28 C29 -0.1(5) . . . . ?
C26 C27 C28 C19 -3.1(8) . . . . ?
S1 C27 C28 C19 177.0(4) . . . . ?
C18 C19 C28 C27 -56.0(8) . . . . ?
N4 C19 C28 C27 120.8(6) . . . . ?
C18 C19 C28 C29 120.7(6) . . . . ?
N4 C19 C28 C29 -62.5(7) . . . . ?
C27 C28 C29 C30 0.0(6) . . . . ?
C19 C28 C29 C30 -177.0(5) . . . . ?
C28 C29 C30 C31 179.5(5) . . . . ?
C28 C29 C30 S1 0.0(6) . . . . ?
C27 S1 C30 C29 -0.1(4) . . . . ?
C27 S1 C30 C31 -179.5(5) . . . . ?

_refine_diff_density_max         1.011
_refine_diff_density_min         -1.266
_refine_diff_density_rms         0.140

_shelx_res_file                  
;
TITL 1 in P2(1)/n
    1.res
    created by SHELXL-2018/3 at 10:07:08 on 14-Dec-2021
CELL 0.71073 9.0408 17.9156 19.9292 90 96.929 90
ZERR 4 0.0005 0.0008 0.0009 0 0.002 0
LATT 1
SYMM 0.5-X,0.5+Y,0.5-Z
SFAC C  H  F  N  P  Pt S
UNIT 128 108 32 16 4 4 8
L.S. 10
ACTA
BOND $H
FMAP 2
PLAN 10
LIST 4
omit  -1   0   1
dfix 1.45 0.02 C22 C23 C22A C23A
dfix 1.35 0.02 C21 C22 C23 C24 C21A C22A C23A C24A
dfix 1.72 0.02 S2 C21 S2 C24 S2A C21A S2A C24A
dfix 1.5 0.02 C21 C20 C24 C25 C21A C20A C24A C25A
dfix 1.48 0.02 C18 C22 C18 C22A
SIMU 0.01 0.02  C25A C24A C20A C21A C22A C23A
SIMU 0.01 0.02  C25 C24 C20 C21 C22 C23
ISOR 0.01 0.02  S2A C25A C24A C20A C21A C22A C23A
ISOR 0.01 0.02  S2 C25 C24 C20 C21 C22 C23
SIZE 0.1 0.12 0.1
CONF
MORE -1
SIZE 0.1 0.12 0.1
TEMP 23
WGHT    0.026900    2.999700
FVAR       0.21041   0.82641
PT1   6    0.642345    0.430472    0.491398    11.00000    0.02374    0.02565 =
         0.02632   -0.00251   -0.00132    0.00355
S1    7    0.217126    0.032003    0.422588    11.00000    0.03612    0.03120 =
         0.04516    0.00099    0.00190   -0.00062
PART   1
S2    7    0.632742    0.144947    0.634416    21.00000    0.03609    0.03022 =
         0.02571    0.00591   -0.00333    0.00422
PART   2
S2A   7    0.656395    0.159428    0.634983   -21.00000    0.06254    0.05011 =
         0.04046   -0.00047   -0.01058    0.00348
PART   0
P1    5    0.713029    0.231572    0.284199    11.00000    0.03407    0.04907 =
         0.04363   -0.00128    0.00464   -0.00046
F1    3    0.946286    0.690428    0.480213    11.00000    0.07251    0.03851 =
         0.06419   -0.00047    0.01250   -0.01524
F2    3    1.031731    0.547627    0.676531    11.00000    0.04660    0.05804 =
         0.05564   -0.01429   -0.01548   -0.00209
F3    3    0.732601    0.244324    0.363813    11.00000    0.11965    0.10842 =
         0.05409   -0.02990    0.01563   -0.02089
F4    3    0.542326    0.241248    0.283094    11.00000    0.04514    0.16280 =
         0.16669   -0.05078    0.01185    0.01953
F5    3    0.688843    0.145992    0.294578    11.00000    0.18619    0.05515 =
         0.07140    0.00396    0.03626    0.00702
F6    3    0.698790    0.216820    0.206380    11.00000    0.11704    0.11545 =
         0.03690    0.00762    0.00132   -0.01575
F7    3    0.882674    0.219798    0.287918    11.00000    0.03512    0.34539 =
         0.10925   -0.04280    0.00241    0.02277
F8    3    0.730079    0.316276    0.273250    11.00000    0.24290    0.06224 =
         0.16670    0.02215    0.01814   -0.04506
N1    4    0.680247    0.410124    0.591178    11.00000    0.03181    0.02807 =
         0.02496   -0.00453   -0.00749    0.00575
N2    4    0.597318    0.450918    0.390282    11.00000    0.02658    0.02594 =
         0.03263   -0.00056    0.00339    0.00333
N3    4    0.507464    0.338355    0.457987    11.00000    0.02455    0.02424 =
         0.02405   -0.00189    0.00064    0.00489
N4    4    0.328822    0.298323    0.381206    11.00000    0.02484    0.02673 =
         0.02382   -0.00297   -0.00492    0.00795
C1    1    0.779014    0.515323    0.520865    11.00000    0.02672    0.03101 =
         0.03209   -0.00806    0.00473    0.00687
C2    1    0.809031    0.579909    0.487885    11.00000    0.02192    0.02738 =
         0.04959   -0.00606   -0.00034    0.01037
AFIX  43
H2A   2    0.754821    0.591069    0.446434    11.00000   -1.20000
AFIX   0
C3    1    0.918410    0.628452    0.515356    11.00000    0.04382    0.02595 =
         0.06909   -0.00359    0.02258    0.00317
C4    1    0.999756    0.618171    0.577163    11.00000    0.03299    0.03861 =
         0.06580   -0.02156    0.00620    0.00119
AFIX  43
H4A   2    1.074533    0.650968    0.594460    11.00000   -1.20000
AFIX   0
C5    1    0.963236    0.556388    0.611524    11.00000    0.02930    0.04437 =
         0.05007   -0.01592   -0.00414    0.00945
C6    1    0.856715    0.503715    0.586550    11.00000    0.02223    0.03407 =
         0.03830   -0.01044   -0.00197    0.00252
C7    1    0.802590    0.442980    0.625975    11.00000    0.03543    0.02576 =
         0.03394   -0.00482   -0.00456    0.00503
C8    1    0.854124    0.421954    0.691325    11.00000    0.04963    0.04615 =
         0.04185   -0.00879   -0.02299    0.00449
AFIX  43
H8A   2    0.943095    0.440859    0.713032    11.00000   -1.20000
AFIX   0
C9    1    0.768870    0.371472    0.723944    11.00000    0.07589    0.04369 =
         0.03342    0.00548   -0.01774    0.00881
AFIX  43
H9A   2    0.801663    0.356392    0.767878    11.00000   -1.20000
AFIX   0
C10   1    0.636053    0.343674    0.691515    11.00000    0.05552    0.04101 =
         0.03541   -0.00226   -0.00995    0.00940
AFIX  43
H10A  2    0.575472    0.312563    0.713717    11.00000   -1.20000
AFIX   0
C11   1    0.597033    0.364209    0.624382    11.00000    0.03570    0.03088 =
         0.02965   -0.00408   -0.00291    0.00748
AFIX  43
H11A  2    0.509325    0.345258    0.601490    11.00000   -1.20000
AFIX   0
C12   1    0.670625    0.496978    0.353101    11.00000    0.04358    0.02847 =
         0.04061   -0.00187    0.01211    0.00114
AFIX  43
H12A  2    0.759968    0.517706    0.372538    11.00000   -1.20000
AFIX   0
C13   1    0.619561    0.514910    0.287532    11.00000    0.06789    0.03211 =
         0.04317    0.00263    0.01913   -0.00299
AFIX  43
H13A  2    0.674283    0.546914    0.263276    11.00000   -1.20000
AFIX   0
C14   1    0.489219    0.485924    0.258126    11.00000    0.07907    0.04048 =
         0.03024    0.00969    0.00201    0.00146
AFIX  43
H14A  2    0.450634    0.500295    0.214677    11.00000   -1.20000
AFIX   0
C15   1    0.413290    0.434112    0.293869    11.00000    0.05185    0.03771 =
         0.02784   -0.00374   -0.00233    0.00149
AFIX  43
H15A  2    0.324996    0.412543    0.274181    11.00000   -1.20000
AFIX   0
C16   1    0.471800    0.415690    0.358716    11.00000    0.03231    0.02774 =
         0.02481    0.00187    0.00050    0.00952
C17   1    0.425824    0.354835    0.398835    11.00000    0.02805    0.03072 =
         0.02215   -0.00133    0.00012    0.00477
C18   1    0.464540    0.268277    0.477143    11.00000    0.02897    0.02850 =
         0.01972   -0.00019    0.00302    0.00781
C19   1    0.353598    0.242988    0.429778    11.00000    0.03059    0.02603 =
         0.02428    0.00004    0.00231    0.00420
PART   1
C20   1    0.332616    0.175467    0.591295    21.00000    0.03270    0.06608 =
         0.04119    0.00606    0.00807    0.00812
AFIX 137
H20A  2    0.272968    0.213759    0.567685    21.00000   -1.50000
H20B  2    0.323117    0.178261    0.638690    21.00000   -1.50000
H20C  2    0.299306    0.127444    0.574253    21.00000   -1.50000
AFIX   0
C21   1    0.492328    0.186282    0.580785    21.00000    0.03099    0.03934 =
         0.02593    0.00134    0.00317    0.00575
C22   1    0.552208    0.227329    0.532983    21.00000    0.02653    0.02803 =
         0.02515   -0.00324    0.00042    0.00063
C23   1    0.711324    0.224824    0.540717    21.00000    0.02716    0.02742 =
         0.03267   -0.00010   -0.00154   -0.00334
AFIX  43
H23A  2    0.768382    0.250142    0.512227    21.00000   -1.20000
AFIX   0
C24   1    0.771302    0.182605    0.592854    21.00000    0.03623    0.03122 =
         0.03352   -0.00084   -0.00494   -0.00125
C25   1    0.933189    0.166950    0.615358    21.00000    0.03122    0.04621 =
         0.05019    0.00849   -0.00926   -0.00219
AFIX 137
H25A  2    0.993010    0.188974    0.583952    21.00000   -1.50000
H25B  2    0.949376    0.113990    0.617030    21.00000   -1.50000
H25C  2    0.960478    0.187898    0.659451    21.00000   -1.50000
AFIX   0
PART   2
C20A  1    0.783113    0.234606    0.534566   -21.00000    0.02076    0.03165 =
         0.04272   -0.00320    0.00449   -0.00073
AFIX 137
H20D  2    0.762454    0.240284    0.486448   -21.00000   -1.50000
H20E  2    0.859502    0.197705    0.544792   -21.00000   -1.50000
H20F  2    0.816243    0.281419    0.554458   -21.00000   -1.50000
AFIX   0
C21A  1    0.647220    0.210765    0.562091   -21.00000    0.02805    0.02286 =
         0.02349   -0.00808   -0.00355    0.00138
C22A  1    0.504218    0.225026    0.540472   -21.00000    0.02513    0.02137 =
         0.02164   -0.00636   -0.00358    0.00123
C23A  1    0.399488    0.188475    0.577900   -21.00000    0.02553    0.02205 =
         0.01997   -0.00006    0.00409   -0.00170
AFIX  43
H23B  2    0.296865    0.193671    0.567807   -21.00000   -1.20000
AFIX   0
C24A  1    0.463753    0.145678    0.629311   -21.00000    0.03354    0.02343 =
         0.02401    0.00044    0.00440   -0.00062
C25A  1    0.379226    0.102865    0.677737   -21.00000    0.04280    0.04599 =
         0.03416   -0.00176    0.01343   -0.00129
AFIX 137
H25D  2    0.297173    0.077050    0.652839   -21.00000   -1.50000
H25E  2    0.342226    0.136957    0.708931   -21.00000   -1.50000
H25F  2    0.444558    0.067377    0.702219   -21.00000   -1.50000
AFIX   0
PART   0
C26   1    0.505652    0.086716    0.424122    11.00000    0.03060    0.04538 =
         0.05181   -0.00954    0.00554    0.00140
AFIX  33
H26A  2    0.519722    0.033627    0.423288    11.00000   -1.50000
H26B  2    0.540369    0.108590    0.384921    11.00000   -1.50000
H26C  2    0.560827    0.107030    0.464148    11.00000   -1.50000
AFIX   0
C27   1    0.344681    0.103594    0.424135    11.00000    0.02729    0.03574 =
         0.02690   -0.00010    0.00161    0.00173
C28   1    0.274829    0.170994    0.425110    11.00000    0.03210    0.03361 =
         0.02112   -0.00238   -0.00046   -0.00127
C29   1    0.114564    0.163059    0.424488    11.00000    0.02630    0.03868 =
         0.03174   -0.00142   -0.00105    0.00631
AFIX  43
H29A  2    0.050586    0.203649    0.424992    11.00000   -1.20000
AFIX   0
C30   1    0.067100    0.092068    0.423122    11.00000    0.02883    0.04266 =
         0.03735    0.00535   -0.00105    0.00036
C31   1   -0.088186    0.063321    0.422718    11.00000    0.03144    0.06131 =
         0.05772    0.00797    0.00431   -0.00546
AFIX  33
H31A  2   -0.087194    0.009754    0.421648    11.00000   -1.50000
H31B  2   -0.127813    0.079908    0.462735    11.00000   -1.50000
H31C  2   -0.149297    0.081836    0.383514    11.00000   -1.50000
AFIX   0
C32   1    0.226275    0.290883    0.318667    11.00000    0.02974    0.04215 =
         0.02701   -0.00221   -0.00889    0.00364
AFIX  33
H32A  2    0.170999    0.245252    0.319893    11.00000   -1.50000
H32B  2    0.158606    0.332379    0.314539    11.00000   -1.50000
H32C  2    0.282110    0.290148    0.280641    11.00000   -1.50000

AFIX   0
HKLF 4


REM  1 in P2(1)/n
REM wR2 = 0.082280, GooF = S = 1.03577, Restrained GooF = 1.02656 for all data
REM R1 = 0.037773 for 5523 Fo > 4sig(Fo) and 0.060095 for all 7311 data
REM 501 parameters refined using 160 restraints

END

WGHT      0.0250      3.2167

REM Highest difference peak  1.011,  deepest hole -1.266,  1-sigma level  0.140
Q1    1   0.5766  0.4638  0.5063  11.00000  0.05    1.01
Q2    1   0.6231  0.4430  0.4523  11.00000  0.05    0.97
Q3    1   0.8426  0.4347  0.4954  11.00000  0.05    0.93
Q4    1   0.6506  0.4642  0.4645  11.00000  0.05    0.84
Q5    1   0.6620  0.5762  0.4974  11.00000  0.05    0.80
Q6    1   0.9173  0.5634  0.5248  11.00000  0.05    0.80
Q7    1   0.7132  0.4621  0.4742  11.00000  0.05    0.77
Q8    1   0.6644  0.4261  0.5475  11.00000  0.05    0.76
Q9    1   0.7475  0.4198  0.4668  11.00000  0.05    0.75
Q10   1   0.5575  0.3966  0.5082  11.00000  0.05    0.73
;
_shelx_res_checksum              32296
